# Supplementary material for: Genome-wide CRISPR/Cas9 screening identifies key profibrotic regulators of TGF-β1-induced epithelial-mesenchymal transformation and pulmonary fibrosis
Source: Front Mol Biosci. 2025 Feb 17;12:1507163. doi: 10.3389/fmolb.2025.1507163 (PMC11872725; doi:10.3389/fmolb.2025.1507163)
Supplement: Supplementary file 1 [file Table1.xls]

## Sheet: Sheet1
sgRNA	Gene	Sequence	GecKO-TGF-B1-1	GecKO-TGF-B1-2
HGLibA_29535	MMP3	TCTCCATTAATCCCTGGCCC	417.569	292.874
HGLibA_29534	MMP3	GTTCTGAAGTGACCAACATC	118.985	86.9175
HGLibB_29493	MMP3	GCAGAATCAACAGCATCTTT	114.495	152.106
HGLibB_29492	MMP3	TCCCCGTCACCTCCAATCCA	25.8174	13.2266
HGLibA_29533	MMP3	GCATGGGCCAAAACATTTCC	25.8174	0
HGLibA_10601	COL6A3	GATCGCTTTCGACTCCTCCC	423.181	324.996
HGLibB_10592	COL6A3	CATGCCCAGCAGCAGCAAGC	276.134	107.702
HGLibB_10590	COL6A3	TGTACTGAGCCACCGCAATT	207.662	231.465
HGLibB_10591	COL6A3	TCTTACCTGCTTGCTGCTGC	74.0848	188.951
HGLibA_10603	COL6A3	GAAGCACTCCATCCTCGATC	39.2874	49.1273
HGLibA_10602	COL6A3	CTAGAGCAGAGCCCGTGTAC	21.3274	0
HGLibB_23270	INHBA	TCATCAACCACTACCGCATG	3206.97	3212.17
HGLibA_23300	INHBA	ACCCGGACGTGCCTGCTATA	477.061	498.831
HGLibA_23301	INHBA	ATCATCACGTTTGCCGAGTC	327.769	301.377
HGLibB_23269	INHBA	GAGTGCCCGAGCCATATAGC	0	41.5692
HGLibB_23268	INHBA	CGCGTTCAGAAGCGCCGCCT	34.7974	41.5692
HGLibA_10536	COL20A1	CTGTAGCAAGCGGTCTCCTG	557.881	726.517
HGLibA_10535	COL20A1	CAAACTCCCTCCGAGCTAGC	63.9823	59.5196
HGLibB_10526	COL20A1	CTTGAACTTGCTCTCTTCCC	49.3899	67.0776
HGLibB_10544	COL27A1	TTTCTCCTCAGGGTCCCCCT	0	9.44755
HGLibB_10543	COL27A1	TATGGAAATCCAGGTCTCCC	525.329	458.206
HGLibB_10542	COL27A1	CAAATACTCACTTTGGCTCC	59.4924	9.44755
HGLibA_10555	COL27A1	CAGGGTGACATGGGCTTGCC	55.0024	0
HGLibA_10554	COL27A1	ACCCGAGGCCCACGTGCACC	16.8375	28.3426
HGLibA_10610	COL7A1	GCGGAAATTGCTGCGGCCAA	490.531	460.096
HGLibA_10611	COL7A1	TGGCCGCAGCAATTTCCGCG	29.1849	58.5748
HGLibB_43526	SERPINE2	TACGCCGTATCTCATCACCA	1717.42	1758.19
HGLibA_43579	SERPINE2	TTCATCCGACATAATCCTAC	385.017	219.183
HGLibA_43581	SERPINE2	CACAAAGAAACGCACTTTCG	47.1449	41.5692
HGLibA_43580	SERPINE2	CGTCAACGCAGTGTATTTCA	0	17.9503
HGLibB_43528	SERPINE2	ACTTACCTGTAGGATTATGT	1.1225	0
HGLibB_45532	SMAD7	ATCTTACCTGAAAGCCCCCC	736.358	560.24
HGLibA_45587	SMAD7	CCAAACGATCTGCGCTCGTC	328.892	399.631
HGLibA_45586	SMAD7	TGTCCGAATTGAGCTGTCCG	237.969	104.868
HGLibA_45588	SMAD7	CTTAGCCGACTCTGCGAACT	232.357	387.35
HGLibB_45531	SMAD7	CACCAGTGTGACCGATCCCC	26.9399	35.9007
HGLibB_45533	SMAD7	GTGCCTTCCTCCGCTGAAAC	0	32.1217
HGLibB_54285	WNT11	GCTGCTTGCAGTGTTGCGTC	1113.52	1233.85
HGLibA_54351	WNT11	AGTGGCACCGCTCGACCACG	80.8198	76.5252
HGLibA_54353	WNT11	GGTGGTGCACGCCGCCCGCG	49.3899	40.6245
HGLibB_54286	WNT11	CAAGGTAGTGCACCGACCCA	34.7974	16.0608
HGLibB_54287	WNT11	CAACCCCTACACAGACCGCG	5.61249	9.44755
HGLibA_54376	WNT5B	TGCAATTCCACCGCCGCTGC	581.454	557.405
HGLibB_54310	WNT5B	AGACCCGAGATGTTTATCAT	124.597	85.9727
HGLibA_54375	WNT5B	AGCCCGTGCTCTCGTTGCGC	94.2898	100.144
HGLibB_54311	WNT5B	GATGGCGTTGACCACGCCCG	12.3475	0
