# Supplementary material for: Genome-wide CRISPR/Cas9 screening identifies key profibrotic regulators of TGF-β1-induced epithelial-mesenchymal transformation and pulmonary fibrosis
Source: Front Mol Biosci. 2025 Feb 17;12:1507163. doi: 10.3389/fmolb.2025.1507163 (PMC11872725; doi:10.3389/fmolb.2025.1507163)
Supplement: Supplementary file 2 [file Table2.xls]

## Sheet: Table 2
#ID	Description	GeneRatio	BgRatio	pvalue	p.adjust	qvalue	geneID	Gene_number	Rich_factor
hsa04390	Hippo signaling pathway	6/40	154/7946	0.000107034	0.0101682	0.0089007	FRMD6/GDF6/SERPINE1/SMAD7/WNT11/WNT5B	6	0.038961
hsa04350	TGF-beta signaling pathway	4/40	94/7946	0.00121173	0.0575572	0.0503825	GDF6/INHBA/LEFTY1/SMAD7	4	0.0425532
hsa00532	Glycosaminoglycan biosynthesis - chondroitin sulfate / dermatan sulfate	2/40	20/7946	0.00443335	0.122536	0.107262	CHSY3/XYLT1	2	0.1
hsa04550	Signaling pathways regulating pluripotency of stem cells	4/40	140/7946	0.00515942	0.122536	0.107262	INHBA/LEFTY1/WNT11/WNT5B	4	0.0285714
hsa04151	PI3K-Akt signaling pathway	6/40	354/7946	0.00797173	0.149159	0.130566	COL6A3/COMP/EFNA2/FGF5/ITGA11/NTF4	6	0.0169492
hsa04512	ECM-receptor interaction	3/40	88/7946	0.00965046	0.149159	0.130566	COL6A3/COMP/ITGA11	3	0.0340909
hsa04974	Protein digestion and absorption	3/40	95/7946	0.0118817	0.149159	0.130566	COL27A1/COL6A3/COL7A1	3	0.0315789
hsa04360	Axon guidance	4/40	181/7946	0.0125608	0.149159	0.130566	EFNA2/NFATC2/SEMA7A/WNT5B	4	0.0220994
hsa04060	Cytokine-cytokine receptor interaction	5/40	294/7946	0.0152654	0.161135	0.141049	ACKR3/GDF6/IL21R/INHBA/TNFSF15	5	0.0170068
hsa04510	Focal adhesion	4/40	199/7946	0.0172573	0.163944	0.143508	COL6A3/COMP/ITGA11/MYL7	4	0.0201005
hsa05165	Human papillomavirus infection	5/40	330/7946	0.0239301	0.206669	0.180907	COL6A3/COMP/ITGA11/WNT11/WNT5B	5	0.0151515
hsa05224	Breast cancer	3/40	147/7946	0.0372343	0.269276	0.23571	FGF5/WNT11/WNT5B	3	0.0204082
hsa05226	Gastric cancer	3/40	149/7946	0.038521	0.269276	0.23571	FGF5/WNT11/WNT5B	3	0.0201342
hsa05217	Basal cell carcinoma	2/40	63/7946	0.0397891	0.269276	0.23571	WNT11/WNT5B	2	0.031746
hsa04934	Cushing syndrome	3/40	155/7946	0.0425173	0.269276	0.23571	CACNA1G/WNT11/WNT5B	3	0.0193548
hsa04310	Wnt signaling pathway	3/40	160/7946	0.0460022	0.273138	0.23909	NFATC2/WNT11/WNT5B	3	0.01875
hsa04010	MAPK signaling pathway	4/40	295/7946	0.0597427	0.333856	0.29224	CACNA1G/EFNA2/FGF5/NTF4	4	0.0135593
hsa05202	Transcriptional misregulation in cancer	3/40	186/7946	0.0663202	0.339534	0.29721	ERG/MMP3/SLC45A3	3	0.016129
hsa04610	Complement and coagulation cascades	2/40	85/7946	0.0679067	0.339534	0.29721	PROC/SERPINE1	2	0.0235294
hsa04713	Circadian entrainment	2/40	97/7946	0.0853276	0.377563	0.330498	CACNA1G/GRIN2D	2	0.0206186
hsa05215	Prostate cancer	2/40	97/7946	0.0853276	0.377563	0.330498	ERG/MMP3	2	0.0206186
hsa04810	Regulation of actin cytoskeleton	3/40	213/7946	0.0910762	0.377563	0.330498	FGF5/ITGA11/MYL7	3	0.0140845
hsa04916	Melanogenesis	2/40	101/7946	0.09141	0.377563	0.330498	WNT11/WNT5B	2	0.019802
hsa04659	Th17 cell differentiation	2/40	107/7946	0.100766	0.398866	0.349146	IL21R/NFATC2	2	0.0186916
hsa04014	Ras signaling pathway	3/40	232/7946	0.11051	0.417375	0.365347	EFNA2/FGF5/NTF4	3	0.012931
hsa00534	Glycosaminoglycan biosynthesis - heparan sulfate / heparin	1/40	24/7946	0.114229	0.417375	0.365347	XYLT1	1	0.0416667
hsa04744	Phototransduction	1/40	28/7946	0.131987	0.462691	0.405015	CNGB1	1	0.0357143
hsa04392	Hippo signaling pathway - multiple species	1/40	29/7946	0.136372	0.462691	0.405015	FRMD6	1	0.0344828
hsa04710	Circadian rhythm	1/40	31/7946	0.145077	0.475253	0.416011	BHLHE40	1	0.0322581
hsa04145	Phagosome	2/40	152/7946	0.177688	0.527265	0.46154	COMP/MRC2	2	0.0131579
hsa04150	mTOR signaling pathway	2/40	153/7946	0.179496	0.527265	0.46154	WNT11/WNT5B	2	0.0130719
hsa04921	Oxytocin signaling pathway	2/40	153/7946	0.179496	0.527265	0.46154	KCNJ12/NFATC2	2	0.0130719
hsa05033	Nicotine addiction	1/40	40/7946	0.183204	0.527265	0.46154	GRIN2D	1	0.025
hsa04218	Cellular senescence	2/40	160/7946	0.192234	0.527265	0.46154	NFATC2/SERPINE1	2	0.0125
hsa04022	cGMP-PKG signaling pathway	2/40	167/7946	0.205096	0.527265	0.46154	CNGB1/NFATC2	2	0.011976
hsa05225	Hepatocellular carcinoma	2/40	168/7946	0.206943	0.527265	0.46154	WNT11/WNT5B	2	0.0119048
hsa04930	Type II diabetes mellitus	1/40	46/7946	0.207695	0.527265	0.46154	CACNA1G	1	0.0217391
hsa05030	Cocaine addiction	1/40	49/7946	0.219671	0.527265	0.46154	GRIN2D	1	0.0204082
hsa00330	Arginine and proline metabolism	1/40	50/7946	0.223624	0.527265	0.46154	P4HA3	1	0.02
hsa05144	Malaria	1/40	50/7946	0.223624	0.527265	0.46154	COMP	1	0.02
hsa05014	Amyotrophic lateral sclerosis (ALS)	1/40	51/7946	0.227557	0.527265	0.46154	GRIN2D	1	0.0196078
hsa00480	Glutathione metabolism	1/40	56/7946	0.246932	0.528205	0.462362	CHAC1	1	0.0178571
hsa04020	Calcium signaling pathway	2/40	193/7946	0.253581	0.528205	0.462362	CACNA1G/GRIN2D	2	0.0103627
hsa04370	VEGF signaling pathway	1/40	59/7946	0.258329	0.528205	0.462362	NFATC2	1	0.0169492
hsa05205	Proteoglycans in cancer	2/40	204/7946	0.274257	0.528205	0.462362	WNT11/WNT5B	2	0.00980392
hsa04929	GnRH secretion	1/40	64/7946	0.276951	0.528205	0.462362	CACNA1G	1	0.015625
hsa04927	Cortisol synthesis and secretion	1/40	65/7946	0.280621	0.528205	0.462362	CACNA1G	1	0.0153846
hsa05321	Inflammatory bowel disease (IBD)	1/40	65/7946	0.280621	0.528205	0.462362	IL21R	1	0.0153846
hsa04015	Rap1 signaling pathway	2/40	210/7946	0.285539	0.528205	0.462362	EFNA2/FGF5	2	0.00952381
hsa00830	Retinol metabolism	1/40	67/7946	0.287905	0.528205	0.462362	RDH16	1	0.0149254
hsa04720	Long-term potentiation	1/40	67/7946	0.287905	0.528205	0.462362	GRIN2D	1	0.0149254
hsa05031	Amphetamine addiction	1/40	69/7946	0.295118	0.528205	0.462362	GRIN2D	1	0.0144928
hsa04024	cAMP signaling pathway	2/40	216/7946	0.296811	0.528205	0.462362	CNGB1/GRIN2D	2	0.00925926
hsa04115	p53 signaling pathway	1/40	72/7946	0.305803	0.528205	0.462362	SERPINE1	1	0.0138889
hsa05218	Melanoma	1/40	72/7946	0.305803	0.528205	0.462362	FGF5	1	0.0138889
hsa05412	Arrhythmogenic right ventricular cardiomyopathy (ARVC)	1/40	77/7946	0.323262	0.54839	0.480031	ITGA11	1	0.012987
hsa04662	B cell receptor signaling pathway	1/40	82/7946	0.340292	0.56461	0.494229	NFATC2	1	0.0121951
hsa05235	PD-L1 expression and PD-1 checkpoint pathway in cancer	1/40	89/7946	0.363434	0.56461	0.494229	NFATC2	1	0.011236
hsa05410	Hypertrophic cardiomyopathy (HCM)	1/40	90/7946	0.366675	0.56461	0.494229	ITGA11	1	0.0111111
hsa04658	Th1 and Th2 cell differentiation	1/40	92/7946	0.373108	0.56461	0.494229	NFATC2	1	0.0108696
hsa05323	Rheumatoid arthritis	1/40	93/7946	0.376301	0.56461	0.494229	MMP3	1	0.0107527
hsa04657	IL-17 signaling pathway	1/40	94/7946	0.379478	0.56461	0.494229	MMP3	1	0.0106383
hsa05414	Dilated cardiomyopathy (DCM)	1/40	96/7946	0.385785	0.56461	0.494229	ITGA11	1	0.0104167
hsa04925	Aldosterone synthesis and secretion	1/40	98/7946	0.392029	0.56461	0.494229	CACNA1G	1	0.0102041
hsa04061	Viral protein interaction with cytokine and cytokine receptor	1/40	100/7946	0.398211	0.56461	0.494229	ACKR3	1	0.01
hsa04933	AGE-RAGE signaling pathway in diabetic complications	1/40	100/7946	0.398211	0.56461	0.494229	SERPINE1	1	0.01
hsa05142	Chagas disease (American trypanosomiasis)	1/40	102/7946	0.404331	0.56461	0.494229	SERPINE1	1	0.00980392
hsa04625	C-type lectin receptor signaling pathway	1/40	104/7946	0.410391	0.56461	0.494229	NFATC2	1	0.00961539
hsa04660	T cell receptor signaling pathway	1/40	104/7946	0.410391	0.56461	0.494229	NFATC2	1	0.00961539
hsa04066	HIF-1 signaling pathway	1/40	109/7946	0.42528	0.56461	0.494229	SERPINE1	1	0.00917431
hsa04668	TNF signaling pathway	1/40	112/7946	0.434036	0.56461	0.494229	MMP3	1	0.00892857
hsa04670	Leukocyte transendothelial migration	1/40	112/7946	0.434036	0.56461	0.494229	MYL7	1	0.00892857
hsa04725	Cholinergic synapse	1/40	112/7946	0.434036	0.56461	0.494229	KCNJ12	1	0.00892857
hsa04724	Glutamatergic synapse	1/40	114/7946	0.439801	0.56461	0.494229	GRIN2D	1	0.00877193
hsa04722	Neurotrophin signaling pathway	1/40	119/7946	0.453965	0.567955	0.497157	NTF4	1	0.00840336
hsa05135	Yersinia infection	1/40	120/7946	0.456755	0.567955	0.497157	NFATC2	1	0.00833333
hsa04142	Lysosome	1/40	123/7946	0.465044	0.567955	0.497157	LAPTM5	1	0.00813008
hsa05206	MicroRNAs in cancer	2/40	310/7946	0.466321	0.567955	0.497157	EFNA2/SLC45A3	2	0.00645161
hsa04380	Osteoclast differentiation	1/40	128/7946	0.478585	0.575513	0.503773	NFATC2	1	0.0078125
hsa04650	Natural killer cell mediated cytotoxicity	1/40	131/7946	0.486548	0.577776	0.505754	NFATC2	1	0.00763359
hsa04371	Apelin signaling pathway	1/40	137/7946	0.502121	0.588907	0.515498	SERPINE1	1	0.00729927
hsa04514	Cell adhesion molecules (CAMs)	1/40	147/7946	0.527058	0.610616	0.5345	VCAN	1	0.00680272
hsa04630	JAK-STAT signaling pathway	1/40	162/7946	0.562195	0.635816	0.556559	IL21R	1	0.00617284
hsa05161	Hepatitis B	1/40	162/7946	0.562195	0.635816	0.556559	NFATC2	1	0.00617284
hsa05010	Alzheimer disease	1/40	171/7946	0.582042	0.650517	0.569428	GRIN2D	1	0.00584795
hsa05152	Tuberculosis	1/40	180/7946	0.60101	0.661963	0.579447	MRC2	1	0.00555556
hsa05034	Alcoholism	1/40	184/7946	0.609169	0.661963	0.579447	GRIN2D	1	0.00543478
hsa05167	Kaposi sarcoma-associated herpesvirus infection	1/40	186/7946	0.613187	0.661963	0.579447	NFATC2	1	0.00537634
hsa05170	Human immunodeficiency virus 1 infection	1/40	212/7946	0.661895	0.706517	0.618447	NFATC2	1	0.00471698
hsa05166	Human T-cell leukemia virus 1 infection	1/40	219/7946	0.673952	0.711394	0.622716	NFATC2	1	0.00456621
hsa05163	Human cytomegalovirus infection	1/40	225/7946	0.683952	0.714016	0.625011	NFATC2	1	0.00444444
hsa05131	Shigellosis	1/40	236/7946	0.701514	0.72439	0.634092	MYL7	1	0.00423729
hsa04144	Endocytosis	1/40	249/7946	0.721046	0.736552	0.644738	SH3KBP1	1	0.00401606
hsa04080	Neuroactive ligand-receptor interaction	1/40	340/7946	0.82686	0.835656	0.731488	GRIN2D	1	0.00294118
hsa04740	Olfactory transduction	1/40	448/7946	0.902429	0.902429	0.789938	CNGB1	1	0.00223214
