# Supplementary material for: Genome-wide CRISPR/Cas9 screening identifies key profibrotic regulators of TGF-β1-induced epithelial-mesenchymal transformation and pulmonary fibrosis
Source: Front Mol Biosci. 2025 Feb 17;12:1507163. doi: 10.3389/fmolb.2025.1507163 (PMC11872725; doi:10.3389/fmolb.2025.1507163)
Supplement: Supplementary file 3 [file Table3.xls]

## Sheet: Table 3
#ID	Description	GeneRatio	BgRatio	pvalue	p.adjust	qvalue	geneID	Gene_number	Rich_factor	type
GO:0060393	regulation of pathway-restricted SMAD protein phosphorylation	4/70	44/17913	2.58e-05	0.018975	0.0168358	GDF6/INHBA/PMEPA1/SMAD7	4	0.0909091	Biological process
GO:0060389	pathway-restricted SMAD protein phosphorylation	4/70	48/17913	3.65e-05	0.018975	0.0168358	GDF6/INHBA/PMEPA1/SMAD7	4	0.0833333	Biological process
GO:1900047	negative regulation of hemostasis	4/70	50/17913	4.3e-05	0.018975	0.0168358	COMP/PROC/SERPINE1/SERPINE2	4	0.08	Biological process
GO:0051216	cartilage development	6/70	182/17913	7.75e-05	0.0256426	0.0227517	CHRDL2/COL27A1/COMP/GDF6/WNT11/WNT5B	6	0.032967	Biological process
GO:0001503	ossification	8/70	388/17913	0.00013179	0.0307407	0.0272751	CHRDL2/COMP/ITGA11/MRC2/SEMA7A/VCAN/WNT11/XYLT1	8	0.0206186	Biological process
GO:0030206	chondroitin sulfate biosynthetic process	3/70	26/17913	0.000139308	0.0307407	0.0272751	CHSY3/VCAN/XYLT1	3	0.115385	Biological process
GO:0050650	chondroitin sulfate proteoglycan biosynthetic process	3/70	29/17913	0.000194144	0.0348937	0.0309599	CHSY3/VCAN/XYLT1	3	0.103448	Biological process
GO:1900046	regulation of hemostasis	4/70	75/17913	0.000210838	0.0348937	0.0309599	COMP/PROC/SERPINE1/SERPINE2	4	0.0533333	Biological process
GO:0030198	extracellular matrix organization	7/70	334/17913	0.000322235	0.0381783	0.0338742	COL6A3/COL7A1/COMP/ITGA11/MMP3/SERPINE1/VCAN	7	0.0209581	Biological process
GO:0003012	muscle system process	8/70	448/17913	0.000349281	0.0381783	0.0338742	CACNA1G/CNN1/COMP/DYSF/KCNJ12/LMCD1/MYL7/SMAD7	8	0.0178571	Biological process
GO:0061448	connective tissue development	6/70	243/17913	0.000372007	0.0381783	0.0338742	CHRDL2/COL27A1/COMP/GDF6/WNT11/WNT5B	6	0.0246914	Biological process
GO:0006936	muscle contraction	7/70	343/17913	0.000378184	0.0381783	0.0338742	CACNA1G/CNN1/COMP/DYSF/KCNJ12/MYL7/SMAD7	7	0.0204082	Biological process
GO:0010955	negative regulation of protein processing	3/70	37/17913	0.000403698	0.0381783	0.0338742	CHAC1/SERPINE1/SERPINE2	3	0.0810811	Biological process
GO:1903318	negative regulation of protein maturation	3/70	37/17913	0.000403698	0.0381783	0.0338742	CHAC1/SERPINE1/SERPINE2	3	0.0810811	Biological process
GO:0030204	chondroitin sulfate metabolic process	3/70	39/17913	0.000472179	0.0416776	0.036979	CHSY3/VCAN/XYLT1	3	0.0769231	Biological process
GO:0032924	activin receptor signaling pathway	3/70	40/17913	0.000509039	0.0421229	0.0373742	GDF6/INHBA/SMAD7	3	0.075	Biological process
GO:0002062	chondrocyte differentiation	4/70	97/17913	0.000563471	0.0432637	0.0383863	COL27A1/COMP/GDF6/WNT5B	4	0.0412371	Biological process
GO:0050654	chondroitin sulfate proteoglycan metabolic process	3/70	42/17913	0.000588178	0.0432637	0.0383863	CHSY3/VCAN/XYLT1	3	0.0714286	Biological process
GO:0060840	artery development	4/70	100/17913	0.00063211	0.0440481	0.0390823	ADAMTS6/COMP/SMAD7/WNT11	4	0.04	Biological process
GO:0043062	extracellular structure organization	7/70	387/17913	0.000774268	0.0510237	0.0452714	COL6A3/COL7A1/COMP/ITGA11/MMP3/SERPINE1/VCAN	7	0.0180879	Biological process
GO:0010755	regulation of plasminogen activation	2/70	11/17913	0.000809288	0.0510237	0.0452714	SERPINE1/SERPINE2	2	0.181818	Biological process
GO:0030195	negative regulation of blood coagulation	3/70	49/17913	0.000925682	0.0557092	0.0494287	PROC/SERPINE1/SERPINE2	3	0.0612245	Biological process
GO:0060394	negative regulation of pathway-restricted SMAD protein phosphorylation	2/70	12/17913	0.000968693	0.055763	0.0494765	PMEPA1/SMAD7	2	0.166667	Biological process
GO:0030166	proteoglycan biosynthetic process	3/70	53/17913	0.00116394	0.0616421	0.0546927	CHSY3/VCAN/XYLT1	3	0.0566038	Biological process
GO:0050819	negative regulation of coagulation	3/70	53/17913	0.00116394	0.0616421	0.0546927	PROC/SERPINE1/SERPINE2	3	0.0566038	Biological process
GO:1901386	negative regulation of voltage-gated calcium channel activity	2/70	14/17913	0.00132889	0.0676711	0.0600421	DYSF/RRAD	2	0.142857	Biological process
GO:0003417	growth plate cartilage development	2/70	15/17913	0.00152947	0.0723219	0.0641686	COL27A1/COMP	2	0.133333	Biological process
GO:1901841	regulation of high voltage-gated calcium channel activity	2/70	15/17913	0.00152947	0.0723219	0.0641686	DYSF/RRAD	2	0.133333	Biological process
GO:0007178	transmembrane receptor protein serine/threonine kinase signaling pathway	6/70	323/17913	0.00163275	0.0745437	0.0661399	COMP/GDF6/INHBA/LEFTY1/PMEPA1/SMAD7	6	0.0185759	Biological process
GO:0001649	osteoblast differentiation	5/70	222/17913	0.00175888	0.0776252	0.068874	ITGA11/MRC2/SEMA7A/VCAN/WNT11	5	0.0225225	Biological process
GO:0001501	skeletal system development	7/70	479/17913	0.00262447	0.11209	0.0994538	CHRDL2/COL27A1/COMP/GDF6/WNT11/WNT5B/XYLT1	7	0.0146138	Biological process
GO:0061045	negative regulation of wound healing	3/70	73/17913	0.00292283	0.120932	0.107299	PROC/SERPINE1/SERPINE2	3	0.0410959	Biological process
GO:0030193	regulation of blood coagulation	3/70	74/17913	0.00303787	0.121883	0.108142	PROC/SERPINE1/SERPINE2	3	0.0405405	Biological process
GO:0048844	artery morphogenesis	3/70	76/17913	0.00327623	0.125058	0.11096	COMP/SMAD7/WNT11	3	0.0394737	Biological process
GO:0031639	plasminogen activation	2/70	22/17913	0.00330592	0.125058	0.11096	SERPINE1/SERPINE2	2	0.0909091	Biological process
GO:0003416	endochondral bone growth	2/70	23/17913	0.00361166	0.12734	0.112984	COL27A1/COMP	2	0.0869565	Biological process
GO:0006029	proteoglycan metabolic process	3/70	79/17913	0.00365477	0.12734	0.112984	CHSY3/VCAN/XYLT1	3	0.0379747	Biological process
GO:0050818	regulation of coagulation	3/70	79/17913	0.00365477	0.12734	0.112984	PROC/SERPINE1/SERPINE2	3	0.0379747	Biological process
GO:0030308	negative regulation of cell growth	4/70	167/17913	0.00414311	0.140653	0.124797	DRAXIN/INHBA/SERPINE2/WNT11	4	0.0239521	Biological process
GO:0060384	innervation	2/70	25/17913	0.00426107	0.141042	0.125141	NTF4/SERPINE2	2	0.08	Biological process
GO:0060351	cartilage development involved in endochondral bone morphogenesis	2/70	26/17913	0.00460456	0.14417	0.127916	COL27A1/COMP	2	0.0769231	Biological process
GO:0098868	bone growth	2/70	26/17913	0.00460456	0.14417	0.127916	COL27A1/COMP	2	0.0769231	Biological process
GO:0060021	roof of mouth development	3/70	87/17913	0.00479114	0.14417	0.127916	INHBA/MSC/WNT11	3	0.0344828	Biological process
GO:1903035	negative regulation of response to wounding	3/70	87/17913	0.00479114	0.14417	0.127916	PROC/SERPINE1/SERPINE2	3	0.0344828	Biological process
GO:0002063	chondrocyte development	2/70	27/17913	0.00496042	0.145947	0.129493	COL27A1/COMP	2	0.0740741	Biological process
GO:1990823	response to leukemia inhibitory factor	3/70	94/17913	0.00594252	0.167402	0.14853	LAPTM5/MSC/SMAD7	3	0.0319149	Biological process
GO:1990830	cellular response to leukemia inhibitory factor	3/70	94/17913	0.00594252	0.167402	0.14853	LAPTM5/MSC/SMAD7	3	0.0319149	Biological process
GO:0010862	positive regulation of pathway-restricted SMAD protein phosphorylation	2/70	30/17913	0.0061013	0.168294	0.149321	GDF6/INHBA	2	0.0666667	Biological process
GO:0021988	olfactory lobe development	2/70	31/17913	0.0065057	0.171317	0.152004	EFNA2/SEMA7A	2	0.0645161	Biological process
GO:0044272	sulfur compound biosynthetic process	4/70	190/17913	0.00652136	0.171317	0.152004	CHAC1/CHSY3/VCAN/XYLT1	4	0.0210526	Biological process
GO:0001657	ureteric bud development	3/70	98/17913	0.0066685	0.171317	0.152004	ADAMTS16/SMAD7/WNT11	3	0.0306122	Biological process
GO:0072163	mesonephric epithelium development	3/70	99/17913	0.00685787	0.171317	0.152004	ADAMTS16/SMAD7/WNT11	3	0.030303	Biological process
GO:0072164	mesonephric tubule development	3/70	99/17913	0.00685787	0.171317	0.152004	ADAMTS16/SMAD7/WNT11	3	0.030303	Biological process
GO:0001823	mesonephros development	3/70	103/17913	0.00764726	0.187499	0.166361	ADAMTS16/SMAD7/WNT11	3	0.0291262	Biological process
GO:1901385	regulation of voltage-gated calcium channel activity	2/70	34/17913	0.00778986	0.187523	0.166383	DYSF/RRAD	2	0.0588235	Biological process
GO:1901020	negative regulation of calcium ion transmembrane transporter activity	2/70	35/17913	0.00824125	0.192189	0.170523	DYSF/RRAD	2	0.0571429	Biological process
GO:0006024	glycosaminoglycan biosynthetic process	3/70	107/17913	0.00848828	0.192189	0.170523	CHSY3/VCAN/XYLT1	3	0.0280374	Biological process
GO:0050905	neuromuscular process	3/70	107/17913	0.00848828	0.192189	0.170523	COMP/FOXS1/GRIN2D	3	0.0280374	Biological process
GO:0006023	aminoglycan biosynthetic process	3/70	108/17913	0.0087067	0.192189	0.170523	CHSY3/VCAN/XYLT1	3	0.0277778	Biological process
GO:0045861	negative regulation of proteolysis	5/70	324/17913	0.00870949	0.192189	0.170523	CHAC1/COL6A3/COL7A1/SERPINE1/SERPINE2	5	0.0154321	Biological process
GO:0030574	collagen catabolic process	2/70	37/17913	0.00917846	0.199218	0.176759	MMP3/MRC2	2	0.0540541	Biological process
GO:0010001	glial cell differentiation	4/70	212/17913	0.00951439	0.202031	0.179255	FGF5/SERPINE2/SLC45A3/TSPAN2	4	0.0188679	Biological process
GO:1903510	mucopolysaccharide metabolic process	3/70	112/17913	0.00961328	0.202031	0.179255	CHSY3/VCAN/XYLT1	3	0.0267857	Biological process
GO:0003279	cardiac septum development	3/70	113/17913	0.00984821	0.203312	0.180392	ADAMTS6/SMAD7/WNT11	3	0.0265487	Biological process
GO:0090092	regulation of transmembrane receptor protein serine/threonine kinase signaling pathway	4/70	215/17913	0.00998134	0.203312	0.180392	GDF6/INHBA/PMEPA1/SMAD7	4	0.0186047	Biological process
GO:1903170	negative regulation of calcium ion transmembrane transport	2/70	40/17913	0.0106689	0.213843	0.189735	DYSF/RRAD	2	0.05	Biological process
GO:0001704	formation of primary germ layer	3/70	117/17913	0.0108213	0.213843	0.189735	COL7A1/INHBA/WNT11	3	0.025641	Biological process
GO:0035886	vascular smooth muscle cell differentiation	2/70	42/17913	0.011718	0.228156	0.202434	COMP/NFATC2	2	0.047619	Biological process
GO:0030225	macrophage differentiation	2/70	44/17913	0.0128105	0.245812	0.2181	INHBA/TSPAN2	2	0.0454545	Biological process
GO:0035987	endodermal cell differentiation	2/70	45/17913	0.0133728	0.249374	0.22126	COL7A1/INHBA	2	0.0444444	Biological process
GO:0060412	ventricular septum morphogenesis	2/70	45/17913	0.0133728	0.249374	0.22126	SMAD7/WNT11	2	0.0444444	Biological process
GO:0031638	zymogen activation	2/70	46/17913	0.0139456	0.256445	0.227534	SERPINE1/SERPINE2	2	0.0434783	Biological process
GO:2001258	negative regulation of cation channel activity	2/70	48/17913	0.0151228	0.270422	0.239936	DYSF/RRAD	2	0.0416667	Biological process
GO:0045926	negative regulation of growth	4/70	244/17913	0.0152759	0.270422	0.239936	DRAXIN/INHBA/SERPINE2/WNT11	4	0.0163934	Biological process
GO:0030509	BMP signaling pathway	3/70	134/17913	0.0155637	0.270422	0.239936	COMP/GDF6/SMAD7	3	0.0223881	Biological process
GO:0003254	regulation of membrane depolarization	2/70	49/17913	0.015727	0.270422	0.239936	CACNA1G/SMAD7	2	0.0408163	Biological process
GO:0060563	neuroepithelial cell differentiation	2/70	49/17913	0.015727	0.270422	0.239936	SERPINE1/WNT11	2	0.0408163	Biological process
GO:0001706	endoderm formation	2/70	50/17913	0.0163414	0.277384	0.246113	COL7A1/INHBA	2	0.04	Biological process
GO:0045620	negative regulation of lymphocyte differentiation	2/70	51/17913	0.0169659	0.284183	0.252145	INHBA/SMAD7	2	0.0392157	Biological process
GO:0072073	kidney epithelium development	3/70	140/17913	0.0174756	0.284183	0.252145	ADAMTS16/SMAD7/WNT11	3	0.0214286	Biological process
GO:0048747	muscle fiber development	2/70	52/17913	0.0176005	0.284183	0.252145	COMP/DYSF	2	0.0384615	Biological process
GO:0060350	endochondral bone morphogenesis	2/70	52/17913	0.0176005	0.284183	0.252145	COL27A1/COMP	2	0.0384615	Biological process
GO:0061041	regulation of wound healing	3/70	143/17913	0.0184787	0.294769	0.261538	PROC/SERPINE1/SERPINE2	3	0.020979	Biological process
GO:0043271	negative regulation of ion transport	3/70	144/17913	0.0188201	0.29664	0.263198	DYSF/RRAD/SERPINE2	3	0.0208333	Biological process
GO:0055002	striated muscle cell development	3/70	145/17913	0.0191649	0.296912	0.26344	COMP/DYSF/NFATC2	3	0.0206897	Biological process
GO:0001558	regulation of cell growth	5/70	396/17913	0.0192859	0.296912	0.26344	DRAXIN/INHBA/SEMA7A/SERPINE2/WNT11	5	0.0126263	Biological process
GO:0071772	response to BMP	3/70	147/17913	0.0198652	0.29888	0.265186	COMP/GDF6/SMAD7	3	0.0204082	Biological process
GO:0071773	cellular response to BMP stimulus	3/70	147/17913	0.0198652	0.29888	0.265186	COMP/GDF6/SMAD7	3	0.0204082	Biological process
GO:0007517	muscle organ development	5/70	403/17913	0.0206285	0.306877	0.272281	COL6A3/ITGA11/MSC/SMAD7/TAGLN	5	0.0124069	Biological process
GO:0007162	negative regulation of cell adhesion	4/70	271/17913	0.0215561	0.309945	0.275003	CORO2B/SERPINE1/SERPINE2/SMAD7	4	0.0147601	Biological process
GO:0070527	platelet aggregation	2/70	58/17913	0.0216146	0.309945	0.275003	COMP/SERPINE2	2	0.0344828	Biological process
GO:0030203	glycosaminoglycan metabolic process	3/70	157/17913	0.023577	0.309945	0.275003	CHSY3/VCAN/XYLT1	3	0.0191083	Biological process
GO:0033627	cell adhesion mediated by integrin	2/70	61/17913	0.0237507	0.309945	0.275003	ITGA11/SERPINE1	2	0.0327869	Biological process
GO:0055001	muscle cell development	3/70	159/17913	0.0243615	0.309945	0.275003	COMP/DYSF/NFATC2	3	0.0188679	Biological process
GO:0006022	aminoglycan metabolic process	3/70	161/17913	0.0251601	0.309945	0.275003	CHSY3/VCAN/XYLT1	3	0.0186335	Biological process
GO:0042063	gliogenesis	4/70	285/17913	0.025354	0.309945	0.275003	FGF5/SERPINE2/SLC45A3/TSPAN2	4	0.0140351	Biological process
GO:0031032	actomyosin structure organization	3/70	163/17913	0.0259727	0.309945	0.275003	CNN1/CORO2B/WNT11	3	0.0184049	Biological process
GO:0045619	regulation of lymphocyte differentiation	3/70	164/17913	0.0263843	0.309945	0.275003	INHBA/NFATC2/SMAD7	3	0.0182927	Biological process
GO:0030858	positive regulation of epithelial cell differentiation	2/70	65/17913	0.0267277	0.309945	0.275003	PROC/SERPINE1	2	0.0307692	Biological process
GO:0071300	cellular response to retinoic acid	2/70	65/17913	0.0267277	0.309945	0.275003	WNT11/WNT5B	2	0.0307692	Biological process
GO:0001818	negative regulation of cytokine production	4/70	290/17913	0.0268024	0.309945	0.275003	INHBA/SMAD7/SSC5D/WNT11	4	0.0137931	Biological process
GO:2001257	regulation of cation channel activity	3/70	166/17913	0.027218	0.309945	0.275003	DYSF/KCNG1/RRAD	3	0.0180723	Biological process
GO:0051926	negative regulation of calcium ion transport	2/70	66/17913	0.0274944	0.309945	0.275003	DYSF/RRAD	2	0.030303	Biological process
GO:0060675	ureteric bud morphogenesis	2/70	66/17913	0.0274944	0.309945	0.275003	ADAMTS16/WNT11	2	0.030303	Biological process
GO:0061035	regulation of cartilage development	2/70	66/17913	0.0274944	0.309945	0.275003	GDF6/WNT11	2	0.030303	Biological process
GO:0070588	calcium ion transmembrane transport	4/70	293/17913	0.027695	0.309945	0.275003	CACNA1G/DYSF/GRIN2D/RRAD	4	0.0136519	Biological process
GO:0010812	negative regulation of cell-substrate adhesion	2/70	67/17913	0.02827	0.309945	0.275003	CORO2B/SERPINE1	2	0.0298507	Biological process
GO:0072171	mesonephric tubule morphogenesis	2/70	67/17913	0.02827	0.309945	0.275003	ADAMTS16/WNT11	2	0.0298507	Biological process
GO:0016485	protein processing	4/70	295/17913	0.0282998	0.309945	0.275003	CHAC1/COMP/SERPINE1/SERPINE2	4	0.0135593	Biological process
GO:0008217	regulation of blood pressure	3/70	169/17913	0.0284948	0.309945	0.275003	ADAMTS16/ADM2/CORO2B	3	0.0177515	Biological process
GO:0090090	negative regulation of canonical Wnt signaling pathway	3/70	169/17913	0.0284948	0.309945	0.275003	DRAXIN/WNT11/WNT5B	3	0.0177515	Biological process
GO:0003205	cardiac chamber development	3/70	170/17913	0.0289274	0.309945	0.275003	ADAMTS6/SMAD7/WNT11	3	0.0176471	Biological process
GO:0043433	negative regulation of DNA-binding transcription factor activity	3/70	171/17913	0.0293635	0.309945	0.275003	BHLHE40/FOXS1/SMAD7	3	0.0175439	Biological process
GO:0070509	calcium ion import	2/70	69/17913	0.0298473	0.309945	0.275003	CACNA1G/DYSF	2	0.0289855	Biological process
GO:0070613	regulation of protein processing	3/70	173/17913	0.0302462	0.309945	0.275003	CHAC1/SERPINE1/SERPINE2	3	0.017341	Biological process
GO:1903034	regulation of response to wounding	3/70	173/17913	0.0302462	0.309945	0.275003	PROC/SERPINE1/SERPINE2	3	0.017341	Biological process
GO:1903317	regulation of protein maturation	3/70	175/17913	0.0311428	0.309945	0.275003	CHAC1/SERPINE1/SERPINE2	3	0.0171429	Biological process
GO:0001707	mesoderm formation	2/70	71/17913	0.0314589	0.309945	0.275003	INHBA/WNT11	2	0.028169	Biological process
GO:0034765	regulation of ion transmembrane transport	5/70	453/17913	0.0320175	0.309945	0.275003	CACNA1G/DYSF/KCNG1/KCNJ12/RRAD	5	0.0110375	Biological process
GO:0032413	negative regulation of ion transmembrane transporter activity	2/70	72/17913	0.0322774	0.309945	0.275003	DYSF/RRAD	2	0.0277778	Biological process
GO:0032677	regulation of interleukin-8 production	2/70	72/17913	0.0322774	0.309945	0.275003	SERPINE1/SSC5D	2	0.0277778	Biological process
GO:0050829	defense response to Gram-negative bacterium	2/70	72/17913	0.0322774	0.309945	0.275003	SERPINE1/SSC5D	2	0.0277778	Biological process
GO:0007369	gastrulation	3/70	178/17913	0.0325139	0.309945	0.275003	COL7A1/INHBA/WNT11	3	0.0168539	Biological process
GO:0007492	endoderm development	2/70	73/17913	0.0331043	0.309945	0.275003	COL7A1/INHBA	2	0.0273973	Biological process
GO:0048332	mesoderm morphogenesis	2/70	73/17913	0.0331043	0.309945	0.275003	INHBA/WNT11	2	0.0273973	Biological process
GO:0021675	nerve development	2/70	74/17913	0.0339395	0.309945	0.275003	NTF4/SERPINE2	2	0.027027	Biological process
GO:0008344	adult locomotory behavior	2/70	75/17913	0.0347829	0.309945	0.275003	GRIN2D/NTF4	2	0.0266667	Biological process
GO:0051145	smooth muscle cell differentiation	2/70	75/17913	0.0347829	0.309945	0.275003	COMP/NFATC2	2	0.0266667	Biological process
GO:0072078	nephron tubule morphogenesis	2/70	75/17913	0.0347829	0.309945	0.275003	ADAMTS16/WNT11	2	0.0266667	Biological process
GO:0007179	transforming growth factor beta receptor signaling pathway	3/70	184/17913	0.0353498	0.309945	0.275003	LEFTY1/PMEPA1/SMAD7	3	0.0163043	Biological process
GO:0016049	cell growth	5/70	466/17913	0.0355166	0.309945	0.275003	DRAXIN/INHBA/SEMA7A/SERPINE2/WNT11	5	0.0107296	Biological process
GO:0003281	ventricular septum development	2/70	76/17913	0.0356344	0.309945	0.275003	SMAD7/WNT11	2	0.0263158	Biological process
GO:0030516	regulation of axon extension	2/70	76/17913	0.0356344	0.309945	0.275003	DRAXIN/SEMA7A	2	0.0263158	Biological process
GO:0031397	negative regulation of protein ubiquitination	2/70	76/17913	0.0356344	0.309945	0.275003	DYSF/SMAD7	2	0.0263158	Biological process
GO:0034109	homotypic cell-cell adhesion	2/70	77/17913	0.036494	0.309945	0.275003	COMP/SERPINE2	2	0.025974	Biological process
GO:0045685	regulation of glial cell differentiation	2/70	77/17913	0.036494	0.309945	0.275003	SERPINE2/SLC45A3	2	0.025974	Biological process
GO:0048708	astrocyte differentiation	2/70	77/17913	0.036494	0.309945	0.275003	SERPINE2/TSPAN2	2	0.025974	Biological process
GO:0060411	cardiac septum morphogenesis	2/70	77/17913	0.036494	0.309945	0.275003	SMAD7/WNT11	2	0.025974	Biological process
GO:0072088	nephron epithelium morphogenesis	2/70	77/17913	0.036494	0.309945	0.275003	ADAMTS16/WNT11	2	0.025974	Biological process
GO:0050866	negative regulation of cell activation	3/70	187/17913	0.0368143	0.309945	0.275003	INHBA/SERPINE2/SMAD7	3	0.0160428	Biological process
GO:0030512	negative regulation of transforming growth factor beta receptor signaling pathway	2/70	78/17913	0.0373616	0.309945	0.275003	PMEPA1/SMAD7	2	0.025641	Biological process
GO:0060348	bone development	3/70	189/17913	0.0378079	0.309945	0.275003	COL27A1/COMP/XYLT1	3	0.015873	Biological process
GO:0061333	renal tubule morphogenesis	2/70	79/17913	0.0382371	0.309945	0.275003	ADAMTS16/WNT11	2	0.0253165	Biological process
GO:0072028	nephron morphogenesis	2/70	79/17913	0.0382371	0.309945	0.275003	ADAMTS16/WNT11	2	0.0253165	Biological process
GO:0001553	luteinization	1/70	10/17913	0.0384072	0.309945	0.275003	INHBA	1	0.1	Biological process
GO:0001778	plasma membrane repair	1/70	10/17913	0.0384072	0.309945	0.275003	DYSF	1	0.1	Biological process
GO:0010944	negative regulation of transcription by competitive promoter binding	1/70	10/17913	0.0384072	0.309945	0.275003	SMAD7	1	0.1	Biological process
GO:0033629	negative regulation of cell adhesion mediated by integrin	1/70	10/17913	0.0384072	0.309945	0.275003	SERPINE1	1	0.1	Biological process
GO:0048570	notochord morphogenesis	1/70	10/17913	0.0384072	0.309945	0.275003	WNT11	1	0.1	Biological process
GO:0060371	regulation of atrial cardiac muscle cell membrane depolarization	1/70	10/17913	0.0384072	0.309945	0.275003	CACNA1G	1	0.1	Biological process
GO:0086070	SA node cell to atrial cardiac muscle cell communication	1/70	10/17913	0.0384072	0.309945	0.275003	CACNA1G	1	0.1	Biological process
GO:0090037	positive regulation of protein kinase C signaling	1/70	10/17913	0.0384072	0.309945	0.275003	WNT11	1	0.1	Biological process
GO:1902915	negative regulation of protein polyubiquitination	1/70	10/17913	0.0384072	0.309945	0.275003	DYSF	1	0.1	Biological process
GO:2000317	negative regulation of T-helper 17 type immune response	1/70	10/17913	0.0384072	0.309945	0.275003	SMAD7	1	0.1	Biological process
GO:0032637	interleukin-8 production	2/70	80/17913	0.0391205	0.309945	0.275003	SERPINE1/SSC5D	2	0.025	Biological process
GO:1903845	negative regulation of cellular response to transforming growth factor beta stimulus	2/70	80/17913	0.0391205	0.309945	0.275003	PMEPA1/SMAD7	2	0.025	Biological process
GO:0002690	positive regulation of leukocyte chemotaxis	2/70	81/17913	0.0400116	0.309945	0.275003	DYSF/SERPINE1	2	0.0246914	Biological process
GO:0051899	membrane depolarization	2/70	81/17913	0.0400116	0.309945	0.275003	CACNA1G/SMAD7	2	0.0246914	Biological process
GO:0007596	blood coagulation	4/70	331/17913	0.0405459	0.309945	0.275003	COMP/PROC/SERPINE1/SERPINE2	4	0.0120846	Biological process
GO:0002521	leukocyte differentiation	5/70	485/17913	0.0410445	0.309945	0.275003	EFNA2/INHBA/NFATC2/SMAD7/TSPAN2	5	0.0103093	Biological process
GO:0002718	regulation of cytokine production involved in immune response	2/70	83/17913	0.0418168	0.309945	0.275003	SEMA7A/SMAD7	2	0.0240964	Biological process
GO:0003073	regulation of systemic arterial blood pressure	2/70	83/17913	0.0418168	0.309945	0.275003	ADAMTS16/CORO2B	2	0.0240964	Biological process
GO:0032410	negative regulation of transporter activity	2/70	83/17913	0.0418168	0.309945	0.275003	DYSF/RRAD	2	0.0240964	Biological process
GO:0051492	regulation of stress fiber assembly	2/70	83/17913	0.0418168	0.309945	0.275003	CORO2B/WNT11	2	0.0240964	Biological process
GO:0003093	regulation of glomerular filtration	1/70	11/17913	0.042167	0.309945	0.275003	CORO2B	1	0.0909091	Biological process
GO:0003413	chondrocyte differentiation involved in endochondral bone morphogenesis	1/70	11/17913	0.042167	0.309945	0.275003	COL27A1	1	0.0909091	Biological process
GO:0032276	regulation of gonadotropin secretion	1/70	11/17913	0.042167	0.309945	0.275003	INHBA	1	0.0909091	Biological process
GO:0032490	detection of molecule of bacterial origin	1/70	11/17913	0.042167	0.309945	0.275003	SSC5D	1	0.0909091	Biological process
GO:0048505	regulation of timing of cell differentiation	1/70	11/17913	0.042167	0.309945	0.275003	SERPINE2	1	0.0909091	Biological process
GO:0071372	cellular response to follicle-stimulating hormone stimulus	1/70	11/17913	0.042167	0.309945	0.275003	INHBA	1	0.0909091	Biological process
GO:0086016	AV node cell action potential	1/70	11/17913	0.042167	0.309945	0.275003	CACNA1G	1	0.0909091	Biological process
GO:0086027	AV node cell to bundle of His cell signaling	1/70	11/17913	0.042167	0.309945	0.275003	CACNA1G	1	0.0909091	Biological process
GO:2001241	positive regulation of extrinsic apoptotic signaling pathway in absence of ligand	1/70	11/17913	0.042167	0.309945	0.275003	INHBA	1	0.0909091	Biological process
GO:0030178	negative regulation of Wnt signaling pathway	3/70	198/17913	0.0424479	0.309945	0.275003	DRAXIN/WNT11/WNT5B	3	0.0151515	Biological process
GO:0007599	hemostasis	4/70	336/17913	0.0424521	0.309945	0.275003	COMP/PROC/SERPINE1/SERPINE2	4	0.0119048	Biological process
GO:0090100	positive regulation of transmembrane receptor protein serine/threonine kinase signaling pathway	2/70	84/17913	0.0427308	0.309945	0.275003	GDF6/INHBA	2	0.0238095	Biological process
GO:1901019	regulation of calcium ion transmembrane transporter activity	2/70	84/17913	0.0427308	0.309945	0.275003	DYSF/RRAD	2	0.0238095	Biological process
GO:0050817	coagulation	4/70	337/17913	0.0428394	0.309945	0.275003	COMP/PROC/SERPINE1/SERPINE2	4	0.0118694	Biological process
GO:0002064	epithelial cell development	3/70	199/17913	0.0429805	0.309945	0.275003	FRMD6/PROC/WNT5B	3	0.0150754	Biological process
GO:1904063	negative regulation of cation transmembrane transport	2/70	85/17913	0.0436523	0.309945	0.275003	DYSF/RRAD	2	0.0235294	Biological process
GO:0002573	myeloid leukocyte differentiation	3/70	201/17913	0.0440556	0.309945	0.275003	EFNA2/INHBA/TSPAN2	3	0.0149254	Biological process
GO:1903321	negative regulation of protein modification by small protein conjugation or removal	2/70	86/17913	0.0445812	0.309945	0.275003	DYSF/SMAD7	2	0.0232558	Biological process
GO:0050878	regulation of body fluid levels	5/70	499/17913	0.0454363	0.309945	0.275003	COMP/CORO2B/PROC/SERPINE1/SERPINE2	5	0.01002	Biological process
GO:0002281	macrophage activation involved in immune response	1/70	12/17913	0.0459123	0.309945	0.275003	DYSF	1	0.0833333	Biological process
GO:0016045	detection of bacterium	1/70	12/17913	0.0459123	0.309945	0.275003	SSC5D	1	0.0833333	Biological process
GO:0021681	cerebellar granular layer development	1/70	12/17913	0.0459123	0.309945	0.275003	SERPINE2	1	0.0833333	Biological process
GO:0030208	dermatan sulfate biosynthetic process	1/70	12/17913	0.0459123	0.309945	0.275003	VCAN	1	0.0833333	Biological process
GO:0040034	regulation of development, heterochronic	1/70	12/17913	0.0459123	0.309945	0.275003	SERPINE2	1	0.0833333	Biological process
GO:0070307	lens fiber cell development	1/70	12/17913	0.0459123	0.309945	0.275003	WNT5B	1	0.0833333	Biological process
GO:0086067	AV node cell to bundle of His cell communication	1/70	12/17913	0.0459123	0.309945	0.275003	CACNA1G	1	0.0833333	Biological process
GO:0090331	negative regulation of platelet aggregation	1/70	12/17913	0.0459123	0.309945	0.275003	SERPINE2	1	0.0833333	Biological process
GO:1901550	regulation of endothelial cell development	1/70	12/17913	0.0459123	0.309945	0.275003	PROC	1	0.0833333	Biological process
GO:1903140	regulation of establishment of endothelial barrier	1/70	12/17913	0.0459123	0.309945	0.275003	PROC	1	0.0833333	Biological process
GO:0006790	sulfur compound metabolic process	4/70	346/17913	0.0464152	0.309945	0.275003	CHAC1/CHSY3/VCAN/XYLT1	4	0.0115607	Biological process
GO:0034333	adherens junction assembly	2/70	90/17913	0.0483695	0.309945	0.275003	CORO2B/SMAD7	2	0.0222222	Biological process
GO:0060349	bone morphogenesis	2/70	90/17913	0.0483695	0.309945	0.275003	COL27A1/COMP	2	0.0222222	Biological process
GO:0061387	regulation of extent of cell growth	2/70	90/17913	0.0483695	0.309945	0.275003	DRAXIN/SEMA7A	2	0.0222222	Biological process
GO:0010951	negative regulation of endopeptidase activity	3/70	210/17913	0.0490594	0.309945	0.275003	COL6A3/COL7A1/SERPINE1	3	0.0142857	Biological process
GO:0051604	protein maturation	4/70	353/17913	0.049309	0.309945	0.275003	CHAC1/COMP/SERPINE1/SERPINE2	4	0.0113314	Biological process
GO:0007183	SMAD protein complex assembly	1/70	13/17913	0.0496431	0.309945	0.275003	PMEPA1	1	0.0769231	Biological process
GO:0007320	insemination	1/70	13/17913	0.0496431	0.309945	0.275003	SERPINE2	1	0.0769231	Biological process
GO:0010766	negative regulation of sodium ion transport	1/70	13/17913	0.0496431	0.309945	0.275003	SERPINE2	1	0.0769231	Biological process
GO:0020027	hemoglobin metabolic process	1/70	13/17913	0.0496431	0.309945	0.275003	INHBA	1	0.0769231	Biological process
GO:0030011	maintenance of cell polarity	1/70	13/17913	0.0496431	0.309945	0.275003	WNT11	1	0.0769231	Biological process
GO:0030205	dermatan sulfate metabolic process	1/70	13/17913	0.0496431	0.309945	0.275003	VCAN	1	0.0769231	Biological process
GO:0051917	regulation of fibrinolysis	1/70	13/17913	0.0496431	0.309945	0.275003	SERPINE1	1	0.0769231	Biological process
GO:0061029	eyelid development in camera-type eye	1/70	13/17913	0.0496431	0.309945	0.275003	INHBA	1	0.0769231	Biological process
GO:0098543	detection of other organism	1/70	13/17913	0.0496431	0.309945	0.275003	SSC5D	1	0.0769231	Biological process
GO:0072080	nephron tubule development	2/70	93/17913	0.0512852	0.309945	0.275003	ADAMTS16/WNT11	2	0.0215054	Biological process
GO:0007160	cell-matrix adhesion	3/70	214/17913	0.0513693	0.309945	0.275003	CORO2B/ITGA11/SERPINE1	3	0.0140187	Biological process
GO:0034329	cell junction assembly	3/70	214/17913	0.0513693	0.309945	0.275003	CORO2B/SMAD7/WNT11	3	0.0140187	Biological process
GO:0060560	developmental growth involved in morphogenesis	3/70	214/17913	0.0513693	0.309945	0.275003	DRAXIN/SEMA7A/WNT11	3	0.0140187	Biological process
GO:0007189	adenylate cyclase-activating G protein-coupled receptor signaling pathway	2/70	94/17913	0.0522709	0.309945	0.275003	ADM2/GPR78	2	0.0212766	Biological process
GO:0007229	integrin-mediated signaling pathway	2/70	94/17913	0.0522709	0.309945	0.275003	ITGA11/SEMA7A	2	0.0212766	Biological process
GO:0032231	regulation of actin filament bundle assembly	2/70	94/17913	0.0522709	0.309945	0.275003	CORO2B/WNT11	2	0.0212766	Biological process
GO:0048709	oligodendrocyte differentiation	2/70	94/17913	0.0522709	0.309945	0.275003	SLC45A3/TSPAN2	2	0.0212766	Biological process
GO:0110020	regulation of actomyosin structure organization	2/70	94/17913	0.0522709	0.309945	0.275003	CORO2B/WNT11	2	0.0212766	Biological process
GO:0019932	second-messenger-mediated signaling	4/70	360/17913	0.052301	0.309945	0.275003	ADM2/GPR78/GRIN2D/LMCD1	4	0.0111111	Biological process
GO:0060993	kidney morphogenesis	2/70	95/17913	0.0532634	0.309945	0.275003	ADAMTS16/WNT11	2	0.0210526	Biological process
GO:0061326	renal tubule development	2/70	95/17913	0.0532634	0.309945	0.275003	ADAMTS16/WNT11	2	0.0210526	Biological process
GO:0010935	regulation of macrophage cytokine production	1/70	14/17913	0.0533596	0.309945	0.275003	SEMA7A	1	0.0714286	Biological process
GO:0030207	chondroitin sulfate catabolic process	1/70	14/17913	0.0533596	0.309945	0.275003	VCAN	1	0.0714286	Biological process
GO:0060026	convergent extension	1/70	14/17913	0.0533596	0.309945	0.275003	WNT11	1	0.0714286	Biological process
GO:0061042	vascular wound healing	1/70	14/17913	0.0533596	0.309945	0.275003	SERPINE1	1	0.0714286	Biological process
GO:0090399	replicative senescence	1/70	14/17913	0.0533596	0.309945	0.275003	SERPINE1	1	0.0714286	Biological process
GO:0097154	GABAergic neuron differentiation	1/70	14/17913	0.0533596	0.309945	0.275003	INHBA	1	0.0714286	Biological process
GO:1905064	negative regulation of vascular smooth muscle cell differentiation	1/70	14/17913	0.0533596	0.309945	0.275003	NFATC2	1	0.0714286	Biological process
GO:0010959	regulation of metal ion transport	4/70	365/17913	0.0544981	0.309945	0.275003	DYSF/KCNG1/RRAD/SERPINE2	4	0.0109589	Biological process
GO:0030038	contractile actin filament bundle assembly	2/70	97/17913	0.0552686	0.309945	0.275003	CORO2B/WNT11	2	0.0206186	Biological process
GO:0034766	negative regulation of ion transmembrane transport	2/70	97/17913	0.0552686	0.309945	0.275003	DYSF/RRAD	2	0.0206186	Biological process
GO:0043149	stress fiber assembly	2/70	97/17913	0.0552686	0.309945	0.275003	CORO2B/WNT11	2	0.0206186	Biological process
GO:0045444	fat cell differentiation	3/70	222/17913	0.0561457	0.309945	0.275003	DYSF/GDF6/WNT5B	3	0.0135135	Biological process
GO:0052548	regulation of endopeptidase activity	4/70	370/17913	0.0567451	0.309945	0.275003	COL6A3/COL7A1/SERPINE1/TNFSF15	4	0.0108108	Biological process
GO:0010466	negative regulation of peptidase activity	3/70	223/17913	0.0567572	0.309945	0.275003	COL6A3/COL7A1/SERPINE1	3	0.0134529	Biological process
GO:0032274	gonadotropin secretion	1/70	15/17913	0.0570618	0.309945	0.275003	INHBA	1	0.0666667	Biological process
GO:0034111	negative regulation of homotypic cell-cell adhesion	1/70	15/17913	0.0570618	0.309945	0.275003	SERPINE2	1	0.0666667	Biological process
GO:0034616	response to laminar fluid shear stress	1/70	15/17913	0.0570618	0.309945	0.275003	SMAD7	1	0.0666667	Biological process
GO:0042074	cell migration involved in gastrulation	1/70	15/17913	0.0570618	0.309945	0.275003	WNT11	1	0.0666667	Biological process
GO:0043931	ossification involved in bone maturation	1/70	15/17913	0.0570618	0.309945	0.275003	XYLT1	1	0.0666667	Biological process
GO:0050651	dermatan sulfate proteoglycan biosynthetic process	1/70	15/17913	0.0570618	0.309945	0.275003	VCAN	1	0.0666667	Biological process
GO:1901741	positive regulation of myoblast fusion	1/70	15/17913	0.0570618	0.309945	0.275003	NFATC2	1	0.0666667	Biological process
GO:0030900	forebrain development	4/70	371/17913	0.0572004	0.309945	0.275003	DRAXIN/EFNA2/INHBA/SEMA7A	4	0.0107817	Biological process
GO:1902106	negative regulation of leukocyte differentiation	2/70	99/17913	0.0573001	0.309945	0.275003	INHBA/SMAD7	2	0.020202	Biological process
GO:0002367	cytokine production involved in immune response	2/70	101/17913	0.0593575	0.309945	0.275003	SEMA7A/SMAD7	2	0.019802	Biological process
GO:0048675	axon extension	2/70	101/17913	0.0593575	0.309945	0.275003	DRAXIN/SEMA7A	2	0.019802	Biological process
GO:0032963	collagen metabolic process	2/70	102/17913	0.0603958	0.309945	0.275003	MMP3/MRC2	2	0.0196078	Biological process
GO:0001977	renal system process involved in regulation of blood volume	1/70	16/17913	0.0607496	0.309945	0.275003	CORO2B	1	0.0625	Biological process
GO:0010934	macrophage cytokine production	1/70	16/17913	0.0607496	0.309945	0.275003	SEMA7A	1	0.0625	Biological process
GO:0014067	negative regulation of phosphatidylinositol 3-kinase signaling	1/70	16/17913	0.0607496	0.309945	0.275003	SERPINE2	1	0.0625	Biological process
GO:0032354	response to follicle-stimulating hormone	1/70	16/17913	0.0607496	0.309945	0.275003	INHBA	1	0.0625	Biological process
GO:0045072	regulation of interferon-gamma biosynthetic process	1/70	16/17913	0.0607496	0.309945	0.275003	INHBA	1	0.0625	Biological process
GO:0045623	negative regulation of T-helper cell differentiation	1/70	16/17913	0.0607496	0.309945	0.275003	SMAD7	1	0.0625	Biological process
GO:0050655	dermatan sulfate proteoglycan metabolic process	1/70	16/17913	0.0607496	0.309945	0.275003	VCAN	1	0.0625	Biological process
GO:0051444	negative regulation of ubiquitin-protein transferase activity	1/70	16/17913	0.0607496	0.309945	0.275003	SMAD7	1	0.0625	Biological process
GO:0070886	positive regulation of calcineurin-NFAT signaling cascade	1/70	16/17913	0.0607496	0.309945	0.275003	LMCD1	1	0.0625	Biological process
GO:0071732	cellular response to nitric oxide	1/70	16/17913	0.0607496	0.309945	0.275003	MMP3	1	0.0625	Biological process
GO:0072176	nephric duct development	1/70	16/17913	0.0607496	0.309945	0.275003	WNT11	1	0.0625	Biological process
GO:0090036	regulation of protein kinase C signaling	1/70	16/17913	0.0607496	0.309945	0.275003	WNT11	1	0.0625	Biological process
GO:0106058	positive regulation of calcineurin-mediated signaling	1/70	16/17913	0.0607496	0.309945	0.275003	LMCD1	1	0.0625	Biological process
GO:0032526	response to retinoic acid	2/70	103/17913	0.0614403	0.309945	0.275003	WNT11/WNT5B	2	0.0194175	Biological process
GO:0071560	cellular response to transforming growth factor beta stimulus	3/70	233/17913	0.0630471	0.309945	0.275003	LEFTY1/PMEPA1/SMAD7	3	0.0128755	Biological process
GO:0002688	regulation of leukocyte chemotaxis	2/70	105/17913	0.0635479	0.309945	0.275003	DYSF/SERPINE1	2	0.0190476	Biological process
GO:0006939	smooth muscle contraction	2/70	105/17913	0.0635479	0.309945	0.275003	CNN1/COMP	2	0.0190476	Biological process
GO:0032412	regulation of ion transmembrane transporter activity	3/70	234/17913	0.0636934	0.309945	0.275003	DYSF/KCNG1/RRAD	3	0.0128205	Biological process
GO:0006071	glycerol metabolic process	1/70	17/17913	0.0644233	0.309945	0.275003	DYSF	1	0.0588235	Biological process
GO:0006750	glutathione biosynthetic process	1/70	17/17913	0.0644233	0.309945	0.275003	CHAC1	1	0.0588235	Biological process
GO:0010224	response to UV-B	1/70	17/17913	0.0644233	0.309945	0.275003	IVL	1	0.0588235	Biological process
GO:0034629	cellular protein-containing complex localization	1/70	17/17913	0.0644233	0.309945	0.275003	SMAD7	1	0.0588235	Biological process
GO:0035988	chondrocyte proliferation	1/70	17/17913	0.0644233	0.309945	0.275003	COMP	1	0.0588235	Biological process
GO:0042095	interferon-gamma biosynthetic process	1/70	17/17913	0.0644233	0.309945	0.275003	INHBA	1	0.0588235	Biological process
GO:0048339	paraxial mesoderm development	1/70	17/17913	0.0644233	0.309945	0.275003	WNT11	1	0.0588235	Biological process
GO:0048711	positive regulation of astrocyte differentiation	1/70	17/17913	0.0644233	0.309945	0.275003	SERPINE2	1	0.0588235	Biological process
GO:0050908	detection of light stimulus involved in visual perception	1/70	17/17913	0.0644233	0.309945	0.275003	CNGB1	1	0.0588235	Biological process
GO:0050962	detection of light stimulus involved in sensory perception	1/70	17/17913	0.0644233	0.309945	0.275003	CNGB1	1	0.0588235	Biological process
GO:1903209	positive regulation of oxidative stress-induced cell death	1/70	17/17913	0.0644233	0.309945	0.275003	MMP3	1	0.0588235	Biological process
GO:0002065	columnar/cuboidal epithelial cell differentiation	2/70	106/17913	0.0646109	0.309945	0.275003	SERPINE1/WNT11	2	0.0188679	Biological process
GO:0030282	bone mineralization	2/70	108/17913	0.0667548	0.312777	0.277516	COMP/WNT11	2	0.0185185	Biological process
GO:0071559	response to transforming growth factor beta	3/70	239/17913	0.0669709	0.312777	0.277516	LEFTY1/PMEPA1/SMAD7	3	0.0125523	Biological process
GO:0072009	nephron epithelium development	2/70	109/17913	0.0678357	0.312777	0.277516	ADAMTS16/WNT11	2	0.0183486	Biological process
GO:0007250	activation of NF-kappaB-inducing kinase activity	1/70	18/17913	0.0680828	0.312777	0.277516	TNFSF15	1	0.0555556	Biological process
GO:0030903	notochord development	1/70	18/17913	0.0680828	0.312777	0.277516	WNT11	1	0.0555556	Biological process
GO:0070977	bone maturation	1/70	18/17913	0.0680828	0.312777	0.277516	XYLT1	1	0.0555556	Biological process
GO:0071371	cellular response to gonadotropin stimulus	1/70	18/17913	0.0680828	0.312777	0.277516	INHBA	1	0.0555556	Biological process
GO:0090026	positive regulation of monocyte chemotaxis	1/70	18/17913	0.0680828	0.312777	0.277516	SERPINE1	1	0.0555556	Biological process
GO:0090330	regulation of platelet aggregation	1/70	18/17913	0.0680828	0.312777	0.277516	SERPINE2	1	0.0555556	Biological process
GO:0098581	detection of external biotic stimulus	1/70	18/17913	0.0680828	0.312777	0.277516	SSC5D	1	0.0555556	Biological process
GO:1901739	regulation of myoblast fusion	1/70	18/17913	0.0680828	0.312777	0.277516	NFATC2	1	0.0555556	Biological process
GO:2000319	regulation of T-helper 17 cell differentiation	1/70	18/17913	0.0680828	0.312777	0.277516	SMAD7	1	0.0555556	Biological process
GO:0050864	regulation of B cell activation	2/70	110/17913	0.0689224	0.312777	0.277516	INHBA/NFATC2	2	0.0181818	Biological process
GO:0022898	regulation of transmembrane transporter activity	3/70	242/17913	0.0689742	0.312777	0.277516	DYSF/KCNG1/RRAD	3	0.0123967	Biological process
GO:0052547	regulation of peptidase activity	4/70	398/17913	0.0702395	0.312777	0.277516	COL6A3/COL7A1/SERPINE1/TNFSF15	4	0.0100503	Biological process
GO:0021537	telencephalon development	3/70	246/17913	0.0716875	0.312777	0.277516	EFNA2/INHBA/SEMA7A	3	0.0121951	Biological process
GO:0002710	negative regulation of T cell mediated immunity	1/70	19/17913	0.0717282	0.312777	0.277516	SMAD7	1	0.0526316	Biological process
GO:0010544	negative regulation of platelet activation	1/70	19/17913	0.0717282	0.312777	0.277516	SERPINE2	1	0.0526316	Biological process
GO:0019184	nonribosomal peptide biosynthetic process	1/70	19/17913	0.0717282	0.312777	0.277516	CHAC1	1	0.0526316	Biological process
GO:0021756	striatum development	1/70	19/17913	0.0717282	0.312777	0.277516	INHBA	1	0.0526316	Biological process
GO:0023019	signal transduction involved in regulation of gene expression	1/70	19/17913	0.0717282	0.312777	0.277516	FGF5	1	0.0526316	Biological process
GO:0032332	positive regulation of chondrocyte differentiation	1/70	19/17913	0.0717282	0.312777	0.277516	GDF6	1	0.0526316	Biological process
GO:0043153	entrainment of circadian clock by photoperiod	1/70	19/17913	0.0717282	0.312777	0.277516	BHLHE40	1	0.0526316	Biological process
GO:0061081	positive regulation of myeloid leukocyte cytokine production involved in immune response	1/70	19/17913	0.0717282	0.312777	0.277516	SEMA7A	1	0.0526316	Biological process
GO:0071731	response to nitric oxide	1/70	19/17913	0.0717282	0.312777	0.277516	MMP3	1	0.0526316	Biological process
GO:1900409	positive regulation of cellular response to oxidative stress	1/70	19/17913	0.0717282	0.312777	0.277516	MMP3	1	0.0526316	Biological process
GO:1902170	cellular response to reactive nitrogen species	1/70	19/17913	0.0717282	0.312777	0.277516	MMP3	1	0.0526316	Biological process
GO:0003007	heart morphogenesis	3/70	249/17913	0.0737539	0.312777	0.277516	LEFTY1/SMAD7/WNT11	3	0.0120482	Biological process
GO:0008016	regulation of heart contraction	3/70	249/17913	0.0737539	0.312777	0.277516	CACNA1G/KCNJ12/SMAD7	3	0.0120482	Biological process
GO:0017015	regulation of transforming growth factor beta receptor signaling pathway	2/70	115/17913	0.0744415	0.312777	0.277516	PMEPA1/SMAD7	2	0.0173913	Biological process
GO:0070252	actin-mediated cell contraction	2/70	115/17913	0.0744415	0.312777	0.277516	CACNA1G/FRMD6	2	0.0173913	Biological process
GO:0090257	regulation of muscle system process	3/70	251/17913	0.0751463	0.312777	0.277516	CNN1/LMCD1/SMAD7	3	0.0119522	Biological process
GO:0007620	copulation	1/70	20/17913	0.0753595	0.312777	0.277516	SERPINE2	1	0.05	Biological process
GO:0010801	negative regulation of peptidyl-threonine phosphorylation	1/70	20/17913	0.0753595	0.312777	0.277516	SMAD7	1	0.05	Biological process
GO:0015012	heparan sulfate proteoglycan biosynthetic process	1/70	20/17913	0.0753595	0.312777	0.277516	XYLT1	1	0.05	Biological process
GO:0019400	alditol metabolic process	1/70	20/17913	0.0753595	0.312777	0.277516	DYSF	1	0.05	Biological process
GO:0035929	steroid hormone secretion	1/70	20/17913	0.0753595	0.312777	0.277516	INHBA	1	0.05	Biological process
GO:0043371	negative regulation of CD4-positive, alpha-beta T cell differentiation	1/70	20/17913	0.0753595	0.312777	0.277516	SMAD7	1	0.05	Biological process
GO:0043586	tongue development	1/70	20/17913	0.0753595	0.312777	0.277516	NTF4	1	0.05	Biological process
GO:0045723	positive regulation of fatty acid biosynthetic process	1/70	20/17913	0.0753595	0.312777	0.277516	SLC45A3	1	0.05	Biological process
GO:0071397	cellular response to cholesterol	1/70	20/17913	0.0753595	0.312777	0.277516	INHBA	1	0.05	Biological process
GO:0071636	positive regulation of transforming growth factor beta production	1/70	20/17913	0.0753595	0.312777	0.277516	WNT11	1	0.05	Biological process
GO:1902259	regulation of delayed rectifier potassium channel activity	1/70	20/17913	0.0753595	0.312777	0.277516	KCNG1	1	0.05	Biological process
GO:0048706	embryonic skeletal system development	2/70	117/17913	0.0766879	0.316308	0.280648	WNT11/XYLT1	2	0.017094	Biological process
GO:1903844	regulation of cellular response to transforming growth factor beta stimulus	2/70	117/17913	0.0766879	0.316308	0.280648	PMEPA1/SMAD7	2	0.017094	Biological process
GO:0003094	glomerular filtration	1/70	21/17913	0.0789768	0.319268	0.283275	CORO2B	1	0.047619	Biological process
GO:0010310	regulation of hydrogen peroxide metabolic process	1/70	21/17913	0.0789768	0.319268	0.283275	MMP3	1	0.047619	Biological process
GO:0030728	ovulation	1/70	21/17913	0.0789768	0.319268	0.283275	INHBA	1	0.047619	Biological process
GO:0050765	negative regulation of phagocytosis	1/70	21/17913	0.0789768	0.319268	0.283275	DYSF	1	0.047619	Biological process
GO:1902884	positive regulation of response to oxidative stress	1/70	21/17913	0.0789768	0.319268	0.283275	MMP3	1	0.047619	Biological process
GO:2000316	regulation of T-helper 17 type immune response	1/70	21/17913	0.0789768	0.319268	0.283275	SMAD7	1	0.047619	Biological process
GO:0006816	calcium ion transport	4/70	415/17913	0.0791739	0.319268	0.283275	CACNA1G/DYSF/GRIN2D/RRAD	4	0.00963855	Biological process
GO:0032409	regulation of transporter activity	3/70	257/17913	0.0793935	0.319268	0.283275	DYSF/KCNG1/RRAD	3	0.0116732	Biological process
GO:0002687	positive regulation of leukocyte migration	2/70	121/17913	0.0812447	0.319268	0.283275	DYSF/SERPINE1	2	0.0165289	Biological process
GO:0042107	cytokine metabolic process	2/70	121/17913	0.0812447	0.319268	0.283275	INHBA/TNFSF15	2	0.0165289	Biological process
GO:0090101	negative regulation of transmembrane receptor protein serine/threonine kinase signaling pathway	2/70	121/17913	0.0812447	0.319268	0.283275	PMEPA1/SMAD7	2	0.0165289	Biological process
GO:0051346	negative regulation of hydrolase activity	4/70	420/17913	0.0819059	0.319268	0.283275	COL6A3/COL7A1/SERPINE1/SPOCD1	4	0.00952381	Biological process
GO:0034763	negative regulation of transmembrane transport	2/70	122/17913	0.0823969	0.319268	0.283275	DYSF/RRAD	2	0.0163934	Biological process
GO:0009595	detection of biotic stimulus	1/70	22/17913	0.0825802	0.319268	0.283275	SSC5D	1	0.0454545	Biological process
GO:0015740	C4-dicarboxylate transport	1/70	22/17913	0.0825802	0.319268	0.283275	SLC13A5	1	0.0454545	Biological process
GO:0021516	dorsal spinal cord development	1/70	22/17913	0.0825802	0.319268	0.283275	DRAXIN	1	0.0454545	Biological process
GO:0045649	regulation of macrophage differentiation	1/70	22/17913	0.0825802	0.319268	0.283275	INHBA	1	0.0454545	Biological process
GO:0048799	animal organ maturation	1/70	22/17913	0.0825802	0.319268	0.283275	XYLT1	1	0.0454545	Biological process
GO:0051195	negative regulation of cofactor metabolic process	1/70	22/17913	0.0825802	0.319268	0.283275	MMP3	1	0.0454545	Biological process
GO:0097205	renal filtration	1/70	22/17913	0.0825802	0.319268	0.283275	CORO2B	1	0.0454545	Biological process
GO:0051146	striated muscle cell differentiation	3/70	263/17913	0.0837443	0.319268	0.283275	COMP/DYSF/NFATC2	3	0.0114068	Biological process
GO:0060828	regulation of canonical Wnt signaling pathway	3/70	264/17913	0.0844793	0.319268	0.283275	DRAXIN/WNT11/WNT5B	3	0.0113636	Biological process
GO:0042177	negative regulation of protein catabolic process	2/70	124/17913	0.0847164	0.319268	0.283275	DYSF/SERPINE2	2	0.016129	Biological process
GO:0009581	detection of external stimulus	2/70	125/17913	0.0858837	0.319268	0.283275	CNGB1/SERPINE2	2	0.016	Biological process
GO:0007617	mating behavior	1/70	23/17913	0.0861697	0.319268	0.283275	SERPINE2	1	0.0434783	Biological process
GO:0009648	photoperiodism	1/70	23/17913	0.0861697	0.319268	0.283275	BHLHE40	1	0.0434783	Biological process
GO:0030517	negative regulation of axon extension	1/70	23/17913	0.0861697	0.319268	0.283275	DRAXIN	1	0.0434783	Biological process
GO:0045603	positive regulation of endothelial cell differentiation	1/70	23/17913	0.0861697	0.319268	0.283275	PROC	1	0.0434783	Biological process
GO:0051151	negative regulation of smooth muscle cell differentiation	1/70	23/17913	0.0861697	0.319268	0.283275	NFATC2	1	0.0434783	Biological process
GO:0060055	angiogenesis involved in wound healing	1/70	23/17913	0.0861697	0.319268	0.283275	SERPINE1	1	0.0434783	Biological process
GO:0060143	positive regulation of syncytium formation by plasma membrane fusion	1/70	23/17913	0.0861697	0.319268	0.283275	NFATC2	1	0.0434783	Biological process
GO:0071677	positive regulation of mononuclear cell migration	1/70	23/17913	0.0861697	0.319268	0.283275	SERPINE1	1	0.0434783	Biological process
GO:0086012	membrane depolarization during cardiac muscle cell action potential	1/70	23/17913	0.0861697	0.319268	0.283275	CACNA1G	1	0.0434783	Biological process
GO:1902105	regulation of leukocyte differentiation	3/70	267/17913	0.0867011	0.319268	0.283275	INHBA/NFATC2/SMAD7	3	0.011236	Biological process
GO:0042476	odontogenesis	2/70	126/17913	0.0870559	0.319268	0.283275	INHBA/SERPINE1	2	0.015873	Biological process
GO:0007498	mesoderm development	2/70	128/17913	0.0894148	0.319268	0.283275	INHBA/WNT11	2	0.015625	Biological process
GO:0009582	detection of abiotic stimulus	2/70	128/17913	0.0894148	0.319268	0.283275	CNGB1/SERPINE2	2	0.015625	Biological process
GO:0014013	regulation of gliogenesis	2/70	128/17913	0.0894148	0.319268	0.283275	SERPINE2/SLC45A3	2	0.015625	Biological process
GO:0030325	adrenal gland development	1/70	24/17913	0.0897453	0.319268	0.283275	WNT11	1	0.0416667	Biological process
GO:0032717	negative regulation of interleukin-8 production	1/70	24/17913	0.0897453	0.319268	0.283275	SSC5D	1	0.0416667	Biological process
GO:0032925	regulation of activin receptor signaling pathway	1/70	24/17913	0.0897453	0.319268	0.283275	SMAD7	1	0.0416667	Biological process
GO:0036315	cellular response to sterol	1/70	24/17913	0.0897453	0.319268	0.283275	INHBA	1	0.0416667	Biological process
GO:0046639	negative regulation of alpha-beta T cell differentiation	1/70	24/17913	0.0897453	0.319268	0.283275	SMAD7	1	0.0416667	Biological process
GO:0062009	secondary palate development	1/70	24/17913	0.0897453	0.319268	0.283275	WNT11	1	0.0416667	Biological process
GO:0090023	positive regulation of neutrophil chemotaxis	1/70	24/17913	0.0897453	0.319268	0.283275	DYSF	1	0.0416667	Biological process
GO:1902914	regulation of protein polyubiquitination	1/70	24/17913	0.0897453	0.319268	0.283275	DYSF	1	0.0416667	Biological process
GO:0003206	cardiac chamber morphogenesis	2/70	129/17913	0.0906014	0.319268	0.283275	SMAD7/WNT11	2	0.0155039	Biological process
GO:0050921	positive regulation of chemotaxis	2/70	130/17913	0.0917927	0.319268	0.283275	DYSF/SERPINE1	2	0.0153846	Biological process
GO:0061564	axon development	4/70	438/17913	0.0921244	0.319268	0.283275	DRAXIN/SEMA7A/SH3KBP1/TSPAN2	4	0.00913242	Biological process
GO:0060047	heart contraction	3/70	275/17913	0.0927468	0.319268	0.283275	CACNA1G/KCNJ12/SMAD7	3	0.0109091	Biological process
GO:0003231	cardiac ventricle development	2/70	131/17913	0.0929886	0.319268	0.283275	SMAD7/WNT11	2	0.0152672	Biological process
GO:0002719	negative regulation of cytokine production involved in immune response	1/70	25/17913	0.0933072	0.319268	0.283275	SMAD7	1	0.04	Biological process
GO:0003071	renal system process involved in regulation of systemic arterial blood pressure	1/70	25/17913	0.0933072	0.319268	0.283275	CORO2B	1	0.04	Biological process
GO:0009649	entrainment of circadian clock	1/70	25/17913	0.0933072	0.319268	0.283275	BHLHE40	1	0.04	Biological process
GO:0014829	vascular smooth muscle contraction	1/70	25/17913	0.0933072	0.319268	0.283275	COMP	1	0.04	Biological process
GO:0021544	subpallium development	1/70	25/17913	0.0933072	0.319268	0.283275	INHBA	1	0.04	Biological process
GO:0030194	positive regulation of blood coagulation	1/70	25/17913	0.0933072	0.319268	0.283275	SERPINE1	1	0.04	Biological process
GO:0032461	positive regulation of protein oligomerization	1/70	25/17913	0.0933072	0.319268	0.283275	MMP3	1	0.04	Biological process
GO:0034110	regulation of homotypic cell-cell adhesion	1/70	25/17913	0.0933072	0.319268	0.283275	SERPINE2	1	0.04	Biological process
GO:0035235	ionotropic glutamate receptor signaling pathway	1/70	25/17913	0.0933072	0.319268	0.283275	GRIN2D	1	0.04	Biological process
GO:0042730	fibrinolysis	1/70	25/17913	0.0933072	0.319268	0.283275	SERPINE1	1	0.04	Biological process
GO:0051497	negative regulation of stress fiber assembly	1/70	25/17913	0.0933072	0.319268	0.283275	CORO2B	1	0.04	Biological process
GO:0090025	regulation of monocyte chemotaxis	1/70	25/17913	0.0933072	0.319268	0.283275	SERPINE1	1	0.04	Biological process
GO:1900048	positive regulation of hemostasis	1/70	25/17913	0.0933072	0.319268	0.283275	SERPINE1	1	0.04	Biological process
GO:2000482	regulation of interleukin-8 secretion	1/70	25/17913	0.0933072	0.319268	0.283275	SSC5D	1	0.04	Biological process
GO:0001822	kidney development	3/70	276/17913	0.0935147	0.319268	0.283275	ADAMTS16/SMAD7/WNT11	3	0.0108696	Biological process
GO:0030048	actin filament-based movement	2/70	132/17913	0.0941891	0.319268	0.283275	CACNA1G/FRMD6	2	0.0151515	Biological process
GO:0051250	negative regulation of lymphocyte activation	2/70	132/17913	0.0941891	0.319268	0.283275	INHBA/SMAD7	2	0.0151515	Biological process
GO:0060048	cardiac muscle contraction	2/70	132/17913	0.0941891	0.319268	0.283275	CACNA1G/SMAD7	2	0.0151515	Biological process
GO:0034330	cell junction organization	3/70	277/17913	0.0942853	0.319268	0.283275	CORO2B/SMAD7/WNT11	3	0.0108303	Biological process
GO:0034332	adherens junction organization	2/70	134/17913	0.0966038	0.319791	0.283739	CORO2B/SMAD7	2	0.0149254	Biological process
GO:0016050	vesicle organization	3/70	280/17913	0.0966128	0.319791	0.283739	COL7A1/DYSF/SERPINE2	3	0.0107143	Biological process
GO:0022400	regulation of rhodopsin mediated signaling pathway	1/70	26/17913	0.0968553	0.319791	0.283739	CNGB1	1	0.0384615	Biological process
GO:0030201	heparan sulfate proteoglycan metabolic process	1/70	26/17913	0.0968553	0.319791	0.283739	XYLT1	1	0.0384615	Biological process
GO:0050820	positive regulation of coagulation	1/70	26/17913	0.0968553	0.319791	0.283739	SERPINE1	1	0.0384615	Biological process
GO:0060142	regulation of syncytium formation by plasma membrane fusion	1/70	26/17913	0.0968553	0.319791	0.283739	NFATC2	1	0.0384615	Biological process
GO:0061037	negative regulation of cartilage development	1/70	26/17913	0.0968553	0.319791	0.283739	WNT11	1	0.0384615	Biological process
GO:0071624	positive regulation of granulocyte chemotaxis	1/70	26/17913	0.0968553	0.319791	0.283739	DYSF	1	0.0384615	Biological process
GO:0072539	T-helper 17 cell differentiation	1/70	26/17913	0.0968553	0.319791	0.283739	SMAD7	1	0.0384615	Biological process
GO:0086010	membrane depolarization during action potential	1/70	26/17913	0.0968553	0.319791	0.283739	CACNA1G	1	0.0384615	Biological process
GO:0051017	actin filament bundle assembly	2/70	136/17913	0.0990361	0.325262	0.288593	CORO2B/WNT11	2	0.0147059	Biological process
GO:0003015	heart process	3/70	284/17913	0.0997529	0.325262	0.288593	CACNA1G/KCNJ12/SMAD7	3	0.0105634	Biological process
GO:0030534	adult behavior	2/70	137/17913	0.100259	0.325262	0.288593	GRIN2D/NTF4	2	0.0145985	Biological process
GO:0061572	actin filament bundle organization	2/70	137/17913	0.100259	0.325262	0.288593	CORO2B/WNT11	2	0.0145985	Biological process
GO:0033137	negative regulation of peptidyl-serine phosphorylation	1/70	27/17913	0.10039	0.325262	0.288593	SMAD7	1	0.037037	Biological process
GO:1902624	positive regulation of neutrophil migration	1/70	27/17913	0.10039	0.325262	0.288593	DYSF	1	0.037037	Biological process
GO:2000515	negative regulation of CD4-positive, alpha-beta T cell activation	1/70	27/17913	0.10039	0.325262	0.288593	SMAD7	1	0.037037	Biological process
GO:0008544	epidermis development	4/70	452/17913	0.100477	0.325262	0.288593	COL7A1/INHBA/IVL/NTF4	4	0.00884956	Biological process
GO:0002700	regulation of production of molecular mediator of immune response	2/70	138/17913	0.101486	0.326032	0.289276	SEMA7A/SMAD7	2	0.0144928	Biological process
GO:0070838	divalent metal ion transport	4/70	454/17913	0.101699	0.326032	0.289276	CACNA1G/DYSF/GRIN2D/RRAD	4	0.00881057	Biological process
GO:0048511	rhythmic process	3/70	287/17913	0.102135	0.326032	0.289276	BHLHE40/INHBA/SERPINE1	3	0.010453	Biological process
GO:0050769	positive regulation of neurogenesis	4/70	455/17913	0.102312	0.326032	0.289276	GDF6/SEMA7A/SERPINE2/TCF4	4	0.00879121	Biological process
GO:0045580	regulation of T cell differentiation	2/70	139/17913	0.102717	0.326032	0.289276	NFATC2/SMAD7	2	0.0143885	Biological process
GO:0001964	startle response	1/70	28/17913	0.10391	0.326032	0.289276	GRIN2D	1	0.0357143	Biological process
GO:0032232	negative regulation of actin filament bundle assembly	1/70	28/17913	0.10391	0.326032	0.289276	CORO2B	1	0.0357143	Biological process
GO:0034698	response to gonadotropin	1/70	28/17913	0.10391	0.326032	0.289276	INHBA	1	0.0357143	Biological process
GO:0045577	regulation of B cell differentiation	1/70	28/17913	0.10391	0.326032	0.289276	INHBA	1	0.0357143	Biological process
GO:0050869	negative regulation of B cell activation	1/70	28/17913	0.10391	0.326032	0.289276	INHBA	1	0.0357143	Biological process
GO:0050974	detection of mechanical stimulus involved in sensory perception	1/70	28/17913	0.10391	0.326032	0.289276	SERPINE2	1	0.0357143	Biological process
GO:0070306	lens fiber cell differentiation	1/70	28/17913	0.10391	0.326032	0.289276	WNT5B	1	0.0357143	Biological process
GO:0001837	epithelial to mesenchymal transition	2/70	140/17913	0.103952	0.326032	0.289276	SMAD7/WNT11	2	0.0142857	Biological process
GO:0072511	divalent inorganic cation transport	4/70	458/17913	0.104163	0.326032	0.289276	CACNA1G/DYSF/GRIN2D/RRAD	4	0.00873362	Biological process
GO:0072001	renal system development	3/70	291/17913	0.105347	0.328455	0.291426	ADAMTS16/SMAD7/WNT11	3	0.0103093	Biological process
GO:1903522	regulation of blood circulation	3/70	292/17913	0.106156	0.328455	0.291426	CACNA1G/KCNJ12/SMAD7	3	0.010274	Biological process
GO:0072006	nephron development	2/70	142/17913	0.106435	0.328455	0.291426	ADAMTS16/WNT11	2	0.0140845	Biological process
GO:0003401	axis elongation	1/70	29/17913	0.107418	0.328455	0.291426	WNT11	1	0.0344828	Biological process
GO:0006929	substrate-dependent cell migration	1/70	29/17913	0.107418	0.328455	0.291426	ITGA11	1	0.0344828	Biological process
GO:0021696	cerebellar cortex morphogenesis	1/70	29/17913	0.107418	0.328455	0.291426	SERPINE2	1	0.0344828	Biological process
GO:0070528	protein kinase C signaling	1/70	29/17913	0.107418	0.328455	0.291426	WNT11	1	0.0344828	Biological process
GO:0070723	response to cholesterol	1/70	29/17913	0.107418	0.328455	0.291426	INHBA	1	0.0344828	Biological process
GO:0072538	T-helper 17 type immune response	1/70	29/17913	0.107418	0.328455	0.291426	SMAD7	1	0.0344828	Biological process
GO:0072606	interleukin-8 secretion	1/70	29/17913	0.107418	0.328455	0.291426	SSC5D	1	0.0344828	Biological process
GO:0019933	cAMP-mediated signaling	2/70	143/17913	0.107683	0.328508	0.291473	ADM2/GPR78	2	0.013986	Biological process
GO:0061337	cardiac conduction	2/70	144/17913	0.108935	0.329253	0.292134	CACNA1G/KCNJ12	2	0.0138889	Biological process
GO:1903169	regulation of calcium ion transmembrane transport	2/70	144/17913	0.108935	0.329253	0.292134	DYSF/RRAD	2	0.0138889	Biological process
GO:0007202	activation of phospholipase C activity	1/70	30/17913	0.110911	0.329253	0.292134	NTF4	1	0.0333333	Biological process
GO:0010543	regulation of platelet activation	1/70	30/17913	0.110911	0.329253	0.292134	SERPINE2	1	0.0333333	Biological process
GO:0016056	rhodopsin mediated signaling pathway	1/70	30/17913	0.110911	0.329253	0.292134	CNGB1	1	0.0333333	Biological process
GO:0019098	reproductive behavior	1/70	30/17913	0.110911	0.329253	0.292134	SERPINE2	1	0.0333333	Biological process
GO:0021772	olfactory bulb development	1/70	30/17913	0.110911	0.329253	0.292134	EFNA2	1	0.0333333	Biological process
GO:0032689	negative regulation of interferon-gamma production	1/70	30/17913	0.110911	0.329253	0.292134	INHBA	1	0.0333333	Biological process
GO:0045197	establishment or maintenance of epithelial cell apical/basal polarity	1/70	30/17913	0.110911	0.329253	0.292134	WNT11	1	0.0333333	Biological process
GO:0045879	negative regulation of smoothened signaling pathway	1/70	30/17913	0.110911	0.329253	0.292134	SERPINE2	1	0.0333333	Biological process
GO:0061082	myeloid leukocyte cytokine production	1/70	30/17913	0.110911	0.329253	0.292134	SEMA7A	1	0.0333333	Biological process
GO:0090022	regulation of neutrophil chemotaxis	1/70	30/17913	0.110911	0.329253	0.292134	DYSF	1	0.0333333	Biological process
GO:0050770	regulation of axonogenesis	2/70	148/17913	0.11398	0.33141	0.294048	DRAXIN/SEMA7A	2	0.0135135	Biological process
GO:1990138	neuron projection extension	2/70	148/17913	0.11398	0.33141	0.294048	DRAXIN/SEMA7A	2	0.0135135	Biological process
GO:0009101	glycoprotein biosynthetic process	3/70	302/17913	0.114382	0.33141	0.294048	CHSY3/VCAN/XYLT1	3	0.00993378	Biological process
GO:0002724	regulation of T cell cytokine production	1/70	31/17913	0.114392	0.33141	0.294048	SMAD7	1	0.0322581	Biological process
GO:0003382	epithelial cell morphogenesis	1/70	31/17913	0.114392	0.33141	0.294048	FRMD6	1	0.0322581	Biological process
GO:0014904	myotube cell development	1/70	31/17913	0.114392	0.33141	0.294048	NFATC2	1	0.0322581	Biological process
GO:0042572	retinol metabolic process	1/70	31/17913	0.114392	0.33141	0.294048	RDH16	1	0.0322581	Biological process
GO:0045648	positive regulation of erythrocyte differentiation	1/70	31/17913	0.114392	0.33141	0.294048	INHBA	1	0.0322581	Biological process
GO:0061036	positive regulation of cartilage development	1/70	31/17913	0.114392	0.33141	0.294048	GDF6	1	0.0322581	Biological process
GO:1902230	negative regulation of intrinsic apoptotic signaling pathway in response to DNA damage	1/70	31/17913	0.114392	0.33141	0.294048	ACKR3	1	0.0322581	Biological process
GO:1905063	regulation of vascular smooth muscle cell differentiation	1/70	31/17913	0.114392	0.33141	0.294048	NFATC2	1	0.0322581	Biological process
GO:0035264	multicellular organism growth	2/70	149/17913	0.115251	0.33317	0.295609	COMP/FOXS1	2	0.0134228	Biological process
GO:0015672	monovalent inorganic cation transport	4/70	477/17913	0.116238	0.334859	0.297108	KCNG1/KCNJ12/SERPINE2/SLC13A5	4	0.00838574	Biological process
GO:0050727	regulation of inflammatory response	4/70	479/17913	0.117544	0.334859	0.297108	MMP3/PROC/SEMA7A/SERPINE1	4	0.00835073	Biological process
GO:0030856	regulation of epithelial cell differentiation	2/70	151/17913	0.117803	0.334859	0.297108	PROC/SERPINE1	2	0.013245	Biological process
GO:2001236	regulation of extrinsic apoptotic signaling pathway	2/70	151/17913	0.117803	0.334859	0.297108	INHBA/SERPINE1	2	0.013245	Biological process
GO:0010719	negative regulation of epithelial to mesenchymal transition	1/70	32/17913	0.117858	0.334859	0.297108	SMAD7	1	0.03125	Biological process
GO:0040018	positive regulation of multicellular organism growth	1/70	32/17913	0.117858	0.334859	0.297108	FOXS1	1	0.03125	Biological process
GO:0086019	cell-cell signaling involved in cardiac conduction	1/70	32/17913	0.117858	0.334859	0.297108	CACNA1G	1	0.03125	Biological process
GO:1900745	positive regulation of p38MAPK cascade	1/70	32/17913	0.117858	0.334859	0.297108	GDF6	1	0.03125	Biological process
GO:0009416	response to light stimulus	3/70	307/17913	0.118585	0.33618	0.29828	BHLHE40/CNGB1/IVL	3	0.00977199	Biological process
GO:0030168	platelet activation	2/70	152/17913	0.119085	0.33618	0.29828	COMP/SERPINE2	2	0.0131579	Biological process
GO:1903707	negative regulation of hemopoiesis	2/70	152/17913	0.119085	0.33618	0.29828	INHBA/SMAD7	2	0.0131579	Biological process
GO:0071214	cellular response to abiotic stimulus	3/70	310/17913	0.121134	0.33698	0.29899	CNGB1/DYSF/WNT11	3	0.00967742	Biological process
GO:0104004	cellular response to environmental stimulus	3/70	310/17913	0.121134	0.33698	0.29899	CNGB1/DYSF/WNT11	3	0.00967742	Biological process
GO:0007616	long-term memory	1/70	33/17913	0.121312	0.33698	0.29899	NTF4	1	0.030303	Biological process
GO:0036314	response to sterol	1/70	33/17913	0.121312	0.33698	0.29899	INHBA	1	0.030303	Biological process
GO:0045589	regulation of regulatory T cell differentiation	1/70	33/17913	0.121312	0.33698	0.29899	NFATC2	1	0.030303	Biological process
GO:0048011	neurotrophin TRK receptor signaling pathway	1/70	33/17913	0.121312	0.33698	0.29899	NTF4	1	0.030303	Biological process
GO:2000352	negative regulation of endothelial cell apoptotic process	1/70	33/17913	0.121312	0.33698	0.29899	SERPINE1	1	0.030303	Biological process
GO:0008361	regulation of cell size	2/70	154/17913	0.121659	0.33698	0.29899	DRAXIN/SEMA7A	2	0.012987	Biological process
GO:0031214	biomineral tissue development	2/70	154/17913	0.121659	0.33698	0.29899	COMP/WNT11	2	0.012987	Biological process
GO:0060070	canonical Wnt signaling pathway	3/70	311/17913	0.121988	0.337187	0.299174	DRAXIN/WNT11/WNT5B	3	0.0096463	Biological process
GO:1904062	regulation of cation transmembrane transport	3/70	312/17913	0.122845	0.338466	0.300308	DYSF/KCNG1/RRAD	3	0.00961539	Biological process
GO:0090288	negative regulation of cellular response to growth factor stimulus	2/70	156/17913	0.124247	0.338466	0.300308	PMEPA1/SMAD7	2	0.0128205	Biological process
GO:0010259	multicellular organism aging	1/70	34/17913	0.124752	0.338466	0.300308	COMP	1	0.0294118	Biological process
GO:0010464	regulation of mesenchymal cell proliferation	1/70	34/17913	0.124752	0.338466	0.300308	WNT11	1	0.0294118	Biological process
GO:0018149	peptide cross-linking	1/70	34/17913	0.124752	0.338466	0.300308	IVL	1	0.0294118	Biological process
GO:0033363	secretory granule organization	1/70	34/17913	0.124752	0.338466	0.300308	SERPINE2	1	0.0294118	Biological process
GO:0035088	establishment or maintenance of apical/basal cell polarity	1/70	34/17913	0.124752	0.338466	0.300308	WNT11	1	0.0294118	Biological process
GO:0061245	establishment or maintenance of bipolar cell polarity	1/70	34/17913	0.124752	0.338466	0.300308	WNT11	1	0.0294118	Biological process
GO:1902622	regulation of neutrophil migration	1/70	34/17913	0.124752	0.338466	0.300308	DYSF	1	0.0294118	Biological process
GO:0002701	negative regulation of production of molecular mediator of immune response	1/70	35/17913	0.128179	0.340097	0.301756	SMAD7	1	0.0285714	Biological process
GO:0007603	phototransduction, visible light	1/70	35/17913	0.128179	0.340097	0.301756	CNGB1	1	0.0285714	Biological process
GO:0010831	positive regulation of myotube differentiation	1/70	35/17913	0.128179	0.340097	0.301756	NFATC2	1	0.0285714	Biological process
GO:0021587	cerebellum morphogenesis	1/70	35/17913	0.128179	0.340097	0.301756	SERPINE2	1	0.0285714	Biological process
GO:0045066	regulatory T cell differentiation	1/70	35/17913	0.128179	0.340097	0.301756	NFATC2	1	0.0285714	Biological process
GO:0045622	regulation of T-helper cell differentiation	1/70	35/17913	0.128179	0.340097	0.301756	SMAD7	1	0.0285714	Biological process
GO:0045923	positive regulation of fatty acid metabolic process	1/70	35/17913	0.128179	0.340097	0.301756	SLC45A3	1	0.0285714	Biological process
GO:0048333	mesodermal cell differentiation	1/70	35/17913	0.128179	0.340097	0.301756	INHBA	1	0.0285714	Biological process
GO:0048710	regulation of astrocyte differentiation	1/70	35/17913	0.128179	0.340097	0.301756	SERPINE2	1	0.0285714	Biological process
GO:0070884	regulation of calcineurin-NFAT signaling cascade	1/70	35/17913	0.128179	0.340097	0.301756	LMCD1	1	0.0285714	Biological process
GO:0106056	regulation of calcineurin-mediated signaling	1/70	35/17913	0.128179	0.340097	0.301756	LMCD1	1	0.0285714	Biological process
GO:0006986	response to unfolded protein	2/70	161/17913	0.130774	0.343645	0.304903	CHAC1/COMP	2	0.0124224	Biological process
GO:0031589	cell-substrate adhesion	3/70	322/17913	0.131532	0.343645	0.304903	CORO2B/ITGA11/SERPINE1	3	0.00931677	Biological process
GO:0045776	negative regulation of blood pressure	1/70	36/17913	0.131592	0.343645	0.304903	ADM2	1	0.0277778	Biological process
GO:0046636	negative regulation of alpha-beta T cell activation	1/70	36/17913	0.131592	0.343645	0.304903	SMAD7	1	0.0277778	Biological process
GO:0050982	detection of mechanical stimulus	1/70	36/17913	0.131592	0.343645	0.304903	SERPINE2	1	0.0277778	Biological process
GO:0071634	regulation of transforming growth factor beta production	1/70	36/17913	0.131592	0.343645	0.304903	WNT11	1	0.0277778	Biological process
GO:0086091	regulation of heart rate by cardiac conduction	1/70	36/17913	0.131592	0.343645	0.304903	CACNA1G	1	0.0277778	Biological process
GO:0098801	regulation of renal system process	1/70	36/17913	0.131592	0.343645	0.304903	CORO2B	1	0.0277778	Biological process
GO:0007188	adenylate cyclase-modulating G protein-coupled receptor signaling pathway	2/70	162/17913	0.132089	0.344264	0.305453	ADM2/GPR78	2	0.0123457	Biological process
GO:0001655	urogenital system development	3/70	324/17913	0.133296	0.345706	0.306732	ADAMTS16/SMAD7/WNT11	3	0.00925926	Biological process
GO:0002695	negative regulation of leukocyte activation	2/70	163/17913	0.133407	0.345706	0.306732	INHBA/SMAD7	2	0.0122699	Biological process
GO:0030098	lymphocyte differentiation	3/70	325/17913	0.134181	0.345706	0.306732	INHBA/NFATC2/SMAD7	3	0.00923077	Biological process
GO:0048638	regulation of developmental growth	3/70	325/17913	0.134181	0.345706	0.306732	DRAXIN/FOXS1/SEMA7A	3	0.00923077	Biological process
GO:0006937	regulation of muscle contraction	2/70	164/17913	0.134729	0.345706	0.306732	CNN1/SMAD7	2	0.0121951	Biological process
GO:0014912	negative regulation of smooth muscle cell migration	1/70	37/17913	0.134992	0.345706	0.306732	SERPINE1	1	0.027027	Biological process
GO:0034405	response to fluid shear stress	1/70	37/17913	0.134992	0.345706	0.306732	SMAD7	1	0.027027	Biological process
GO:0045494	photoreceptor cell maintenance	1/70	37/17913	0.134992	0.345706	0.306732	CNGB1	1	0.027027	Biological process
GO:0051930	regulation of sensory perception of pain	1/70	37/17913	0.134992	0.345706	0.306732	GRIN2D	1	0.027027	Biological process
GO:0019935	cyclic-nucleotide-mediated signaling	2/70	166/17913	0.13738	0.34898	0.309638	ADM2/GPR78	2	0.0120482	Biological process
GO:0051262	protein tetramerization	2/70	166/17913	0.13738	0.34898	0.309638	CNGB1/KCNJ12	2	0.0120482	Biological process
GO:0002707	negative regulation of lymphocyte mediated immunity	1/70	38/17913	0.13838	0.34898	0.309638	SMAD7	1	0.0263158	Biological process
GO:0007223	Wnt signaling pathway, calcium modulating pathway	1/70	38/17913	0.13838	0.34898	0.309638	WNT11	1	0.0263158	Biological process
GO:0007520	myoblast fusion	1/70	38/17913	0.13838	0.34898	0.309638	NFATC2	1	0.0263158	Biological process
GO:0051931	regulation of sensory perception	1/70	38/17913	0.13838	0.34898	0.309638	GRIN2D	1	0.0263158	Biological process
GO:0071604	transforming growth factor beta production	1/70	38/17913	0.13838	0.34898	0.309638	WNT11	1	0.0263158	Biological process
GO:1902042	negative regulation of extrinsic apoptotic signaling pathway via death domain receptors	1/70	38/17913	0.13838	0.34898	0.309638	SERPINE1	1	0.0263158	Biological process
GO:0030336	negative regulation of cell migration	3/70	332/17913	0.140432	0.350808	0.311259	SERPINE1/SMAD7/WNT11	3	0.00903615	Biological process
GO:0022408	negative regulation of cell-cell adhesion	2/70	169/17913	0.141379	0.350808	0.311259	SERPINE2/SMAD7	2	0.0118343	Biological process
GO:0048167	regulation of synaptic plasticity	2/70	169/17913	0.141379	0.350808	0.311259	GRIN2D/SERPINE2	2	0.0118343	Biological process
GO:0021575	hindbrain morphogenesis	1/70	39/17913	0.141754	0.350808	0.311259	SERPINE2	1	0.025641	Biological process
GO:0030890	positive regulation of B cell proliferation	1/70	39/17913	0.141754	0.350808	0.311259	NFATC2	1	0.025641	Biological process
GO:0038179	neurotrophin signaling pathway	1/70	39/17913	0.141754	0.350808	0.311259	NTF4	1	0.025641	Biological process
GO:0045746	negative regulation of Notch signaling pathway	1/70	39/17913	0.141754	0.350808	0.311259	CHAC1	1	0.025641	Biological process
GO:0048713	regulation of oligodendrocyte differentiation	1/70	39/17913	0.141754	0.350808	0.311259	SLC45A3	1	0.025641	Biological process
GO:0090279	regulation of calcium ion import	1/70	39/17913	0.141754	0.350808	0.311259	DYSF	1	0.025641	Biological process
GO:1902229	regulation of intrinsic apoptotic signaling pathway in response to DNA damage	1/70	39/17913	0.141754	0.350808	0.311259	ACKR3	1	0.025641	Biological process
GO:0006941	striated muscle contraction	2/70	170/17913	0.142718	0.351879	0.312209	CACNA1G/SMAD7	2	0.0117647	Biological process
GO:0097529	myeloid leukocyte migration	2/70	170/17913	0.142718	0.351879	0.312209	DYSF/SERPINE1	2	0.0117647	Biological process
GO:0002369	T cell cytokine production	1/70	40/17913	0.145115	0.353184	0.313368	SMAD7	1	0.025	Biological process
GO:0002823	negative regulation of adaptive immune response based on somatic recombination of immune receptors built from immunoglobulin superfamily domains	1/70	40/17913	0.145115	0.353184	0.313368	SMAD7	1	0.025	Biological process
GO:0007618	mating	1/70	40/17913	0.145115	0.353184	0.313368	SERPINE2	1	0.025	Biological process
GO:0042036	negative regulation of cytokine biosynthetic process	1/70	40/17913	0.145115	0.353184	0.313368	INHBA	1	0.025	Biological process
GO:0043403	skeletal muscle tissue regeneration	1/70	40/17913	0.145115	0.353184	0.313368	DYSF	1	0.025	Biological process
GO:0061028	establishment of endothelial barrier	1/70	40/17913	0.145115	0.353184	0.313368	PROC	1	0.025	Biological process
GO:0071470	cellular response to osmotic stress	1/70	40/17913	0.145115	0.353184	0.313368	DYSF	1	0.025	Biological process
GO:0006888	ER to Golgi vesicle-mediated transport	2/70	172/17913	0.145404	0.353238	0.313415	COL7A1/PROC	2	0.0116279	Biological process
GO:0001709	cell fate determination	1/70	41/17913	0.148463	0.35517	0.315129	NTF4	1	0.0243902	Biological process
GO:0010907	positive regulation of glucose metabolic process	1/70	41/17913	0.148463	0.35517	0.315129	SLC45A3	1	0.0243902	Biological process
GO:0014002	astrocyte development	1/70	41/17913	0.148463	0.35517	0.315129	TSPAN2	1	0.0243902	Biological process
GO:0033173	calcineurin-NFAT signaling cascade	1/70	41/17913	0.148463	0.35517	0.315129	LMCD1	1	0.0243902	Biological process
GO:0045601	regulation of endothelial cell differentiation	1/70	41/17913	0.148463	0.35517	0.315129	PROC	1	0.0243902	Biological process
GO:0045773	positive regulation of axon extension	1/70	41/17913	0.148463	0.35517	0.315129	SEMA7A	1	0.0243902	Biological process
GO:1904706	negative regulation of vascular smooth muscle cell proliferation	1/70	41/17913	0.148463	0.35517	0.315129	CNN1	1	0.0243902	Biological process
GO:0030111	regulation of Wnt signaling pathway	3/70	341/17913	0.148613	0.35517	0.315129	DRAXIN/WNT11/WNT5B	3	0.00879765	Biological process
GO:0032970	regulation of actin filament-based process	3/70	341/17913	0.148613	0.35517	0.315129	CORO2B/FRMD6/WNT11	3	0.00879765	Biological process
GO:0015893	drug transport	2/70	175/17913	0.149452	0.35589	0.315768	INHBA/SLC13A5	2	0.0114286	Biological process
GO:0035966	response to topologically incorrect protein	2/70	175/17913	0.149452	0.35589	0.315768	CHAC1/COMP	2	0.0114286	Biological process
GO:0032102	negative regulation of response to external stimulus	3/70	343/17913	0.150452	0.357628	0.317311	PROC/SERPINE1/SERPINE2	3	0.00874636	Biological process
GO:0001953	negative regulation of cell-matrix adhesion	1/70	42/17913	0.151798	0.359537	0.319004	SERPINE1	1	0.0238095	Biological process
GO:0010863	positive regulation of phospholipase C activity	1/70	42/17913	0.151798	0.359537	0.319004	NTF4	1	0.0238095	Biological process
GO:0021953	central nervous system neuron differentiation	2/70	177/17913	0.152164	0.35976	0.319202	DRAXIN/INHBA	2	0.0112994	Biological process
GO:0007187	G protein-coupled receptor signaling pathway, coupled to cyclic nucleotide second messenger	2/70	178/17913	0.153524	0.362327	0.32148	ADM2/GPR78	2	0.011236	Biological process
GO:2000146	negative regulation of cell motility	3/70	347/17913	0.154153	0.362862	0.321954	SERPINE1/SMAD7/WNT11	3	0.00864553	Biological process
GO:0035265	organ growth	2/70	179/17913	0.154886	0.362862	0.321954	COL27A1/COMP	2	0.0111732	Biological process
GO:0044060	regulation of endocrine process	1/70	43/17913	0.155121	0.362862	0.321954	INHBA	1	0.0232558	Biological process
GO:0050850	positive regulation of calcium-mediated signaling	1/70	43/17913	0.155121	0.362862	0.321954	LMCD1	1	0.0232558	Biological process
GO:2001239	regulation of extrinsic apoptotic signaling pathway in absence of ligand	1/70	43/17913	0.155121	0.362862	0.321954	INHBA	1	0.0232558	Biological process
GO:0002548	monocyte chemotaxis	1/70	44/17913	0.15843	0.366076	0.324806	SERPINE1	1	0.0227273	Biological process
GO:0032459	regulation of protein oligomerization	1/70	44/17913	0.15843	0.366076	0.324806	MMP3	1	0.0227273	Biological process
GO:0042398	cellular modified amino acid biosynthetic process	1/70	44/17913	0.15843	0.366076	0.324806	CHAC1	1	0.0227273	Biological process
GO:0042461	photoreceptor cell development	1/70	44/17913	0.15843	0.366076	0.324806	CNGB1	1	0.0227273	Biological process
GO:0071622	regulation of granulocyte chemotaxis	1/70	44/17913	0.15843	0.366076	0.324806	DYSF	1	0.0227273	Biological process
GO:0097720	calcineurin-mediated signaling	1/70	44/17913	0.15843	0.366076	0.324806	LMCD1	1	0.0227273	Biological process
GO:1900274	regulation of phospholipase C activity	1/70	44/17913	0.15843	0.366076	0.324806	NTF4	1	0.0227273	Biological process
GO:0048639	positive regulation of developmental growth	2/70	183/17913	0.160358	0.367284	0.325878	FOXS1/SEMA7A	2	0.010929	Biological process
GO:0042176	regulation of protein catabolic process	3/70	354/17913	0.160699	0.367284	0.325878	DYSF/SERPINE2/SMAD7	3	0.00847458	Biological process
GO:0045666	positive regulation of neuron differentiation	3/70	355/17913	0.161641	0.367284	0.325878	GDF6/SEMA7A/TCF4	3	0.0084507	Biological process
GO:0002820	negative regulation of adaptive immune response	1/70	45/17913	0.161727	0.367284	0.325878	SMAD7	1	0.0222222	Biological process
GO:0010463	mesenchymal cell proliferation	1/70	45/17913	0.161727	0.367284	0.325878	WNT11	1	0.0222222	Biological process
GO:0022602	ovulation cycle process	1/70	45/17913	0.161727	0.367284	0.325878	INHBA	1	0.0222222	Biological process
GO:0030199	collagen fibril organization	1/70	45/17913	0.161727	0.367284	0.325878	COMP	1	0.0222222	Biological process
GO:0033628	regulation of cell adhesion mediated by integrin	1/70	45/17913	0.161727	0.367284	0.325878	SERPINE1	1	0.0222222	Biological process
GO:0045581	negative regulation of T cell differentiation	1/70	45/17913	0.161727	0.367284	0.325878	SMAD7	1	0.0222222	Biological process
GO:0071675	regulation of mononuclear cell migration	1/70	45/17913	0.161727	0.367284	0.325878	SERPINE1	1	0.0222222	Biological process
GO:0002685	regulation of leukocyte migration	2/70	186/17913	0.164486	0.367803	0.326338	DYSF/SERPINE1	2	0.0107527	Biological process
GO:0050920	regulation of chemotaxis	2/70	186/17913	0.164486	0.367803	0.326338	DYSF/SERPINE1	2	0.0107527	Biological process
GO:0070374	positive regulation of ERK1 and ERK2 cascade	2/70	186/17913	0.164486	0.367803	0.326338	ACKR3/SEMA7A	2	0.0107527	Biological process
GO:0010799	regulation of peptidyl-threonine phosphorylation	1/70	46/17913	0.165011	0.367803	0.326338	SMAD7	1	0.0217391	Biological process
GO:0021695	cerebellar cortex development	1/70	46/17913	0.165011	0.367803	0.326338	SERPINE2	1	0.0217391	Biological process
GO:0030514	negative regulation of BMP signaling pathway	1/70	46/17913	0.165011	0.367803	0.326338	SMAD7	1	0.0217391	Biological process
GO:0032330	regulation of chondrocyte differentiation	1/70	46/17913	0.165011	0.367803	0.326338	GDF6	1	0.0217391	Biological process
GO:0032757	positive regulation of interleukin-8 production	1/70	46/17913	0.165011	0.367803	0.326338	SERPINE1	1	0.0217391	Biological process
GO:0045687	positive regulation of glial cell differentiation	1/70	46/17913	0.165011	0.367803	0.326338	SERPINE2	1	0.0217391	Biological process
GO:0060986	endocrine hormone secretion	1/70	46/17913	0.165011	0.367803	0.326338	INHBA	1	0.0217391	Biological process
GO:1904036	negative regulation of epithelial cell apoptotic process	1/70	46/17913	0.165011	0.367803	0.326338	SERPINE1	1	0.0217391	Biological process
GO:0042692	muscle cell differentiation	3/70	359/17913	0.165427	0.368109	0.32661	COMP/DYSF/NFATC2	3	0.00835655	Biological process
GO:0019722	calcium-mediated signaling	2/70	188/17913	0.167248	0.368884	0.327297	GRIN2D/LMCD1	2	0.0106383	Biological process
GO:0030595	leukocyte chemotaxis	2/70	188/17913	0.167248	0.368884	0.327297	DYSF/SERPINE1	2	0.0106383	Biological process
GO:0042059	negative regulation of epidermal growth factor receptor signaling pathway	1/70	47/17913	0.168283	0.368884	0.327297	SH3KBP1	1	0.0212766	Biological process
GO:0042743	hydrogen peroxide metabolic process	1/70	47/17913	0.168283	0.368884	0.327297	MMP3	1	0.0212766	Biological process
GO:0043370	regulation of CD4-positive, alpha-beta T cell differentiation	1/70	47/17913	0.168283	0.368884	0.327297	SMAD7	1	0.0212766	Biological process
GO:0045646	regulation of erythrocyte differentiation	1/70	47/17913	0.168283	0.368884	0.327297	INHBA	1	0.0212766	Biological process
GO:0051438	regulation of ubiquitin-protein transferase activity	1/70	47/17913	0.168283	0.368884	0.327297	SMAD7	1	0.0212766	Biological process
GO:0120163	negative regulation of cold-induced thermogenesis	1/70	47/17913	0.168283	0.368884	0.327297	NOVA2	1	0.0212766	Biological process
GO:1900744	regulation of p38MAPK cascade	1/70	47/17913	0.168283	0.368884	0.327297	GDF6	1	0.0212766	Biological process
GO:0006814	sodium ion transport	2/70	189/17913	0.168633	0.369041	0.327436	SERPINE2/SLC13A5	2	0.010582	Biological process
GO:0051271	negative regulation of cellular component movement	3/70	365/17913	0.171155	0.369903	0.328202	SERPINE1/SMAD7/WNT11	3	0.00821918	Biological process
GO:0002440	production of molecular mediator of immune response	2/70	191/17913	0.171407	0.369903	0.328202	SEMA7A/SMAD7	2	0.0104712	Biological process
GO:1901343	negative regulation of vasculature development	2/70	191/17913	0.171407	0.369903	0.328202	NFATC2/SERPINE1	2	0.0104712	Biological process
GO:0002704	negative regulation of leukocyte mediated immunity	1/70	48/17913	0.171541	0.369903	0.328202	SMAD7	1	0.0208333	Biological process
GO:0002762	negative regulation of myeloid leukocyte differentiation	1/70	48/17913	0.171541	0.369903	0.328202	INHBA	1	0.0208333	Biological process
GO:0006749	glutathione metabolic process	1/70	48/17913	0.171541	0.369903	0.328202	CHAC1	1	0.0208333	Biological process
GO:0044273	sulfur compound catabolic process	1/70	48/17913	0.171541	0.369903	0.328202	VCAN	1	0.0208333	Biological process
GO:0048546	digestive tract morphogenesis	1/70	48/17913	0.171541	0.369903	0.328202	WNT11	1	0.0208333	Biological process
GO:0055010	ventricular cardiac muscle tissue morphogenesis	1/70	48/17913	0.171541	0.369903	0.328202	SMAD7	1	0.0208333	Biological process
GO:0035637	multicellular organismal signaling	2/70	193/17913	0.17419	0.371924	0.329994	CACNA1G/KCNJ12	2	0.0103627	Biological process
GO:0060541	respiratory system development	2/70	193/17913	0.17419	0.371924	0.329994	MSC/WNT11	2	0.0103627	Biological process
GO:1904950	negative regulation of establishment of protein localization	2/70	193/17913	0.17419	0.371924	0.329994	CORO2B/SSC5D	2	0.0103627	Biological process
GO:0048260	positive regulation of receptor-mediated endocytosis	1/70	49/17913	0.174787	0.371924	0.329994	SERPINE1	1	0.0204082	Biological process
GO:0050879	multicellular organismal movement	1/70	49/17913	0.174787	0.371924	0.329994	COMP	1	0.0204082	Biological process
GO:0050881	musculoskeletal movement	1/70	49/17913	0.174787	0.371924	0.329994	COMP	1	0.0204082	Biological process
GO:0060395	SMAD protein signal transduction	1/70	49/17913	0.174787	0.371924	0.329994	GDF6	1	0.0204082	Biological process
GO:2001238	positive regulation of extrinsic apoptotic signaling pathway	1/70	49/17913	0.174787	0.371924	0.329994	INHBA	1	0.0204082	Biological process
GO:0009100	glycoprotein metabolic process	3/70	369/17913	0.175006	0.371924	0.329994	CHSY3/VCAN/XYLT1	3	0.00813008	Biological process
GO:0006813	potassium ion transport	2/70	194/17913	0.175584	0.371958	0.330024	KCNG1/KCNJ12	2	0.0103093	Biological process
GO:0007626	locomotory behavior	2/70	194/17913	0.175584	0.371958	0.330024	GRIN2D/NTF4	2	0.0103093	Biological process
GO:0007602	phototransduction	1/70	50/17913	0.178021	0.374721	0.332477	CNGB1	1	0.02	Biological process
GO:0050771	negative regulation of axonogenesis	1/70	50/17913	0.178021	0.374721	0.332477	DRAXIN	1	0.02	Biological process
GO:0051966	regulation of synaptic transmission, glutamatergic	1/70	50/17913	0.178021	0.374721	0.332477	SERPINE2	1	0.02	Biological process
GO:0060976	coronary vasculature development	1/70	50/17913	0.178021	0.374721	0.332477	ADAMTS6	1	0.02	Biological process
GO:0031396	regulation of protein ubiquitination	2/70	196/17913	0.178378	0.374877	0.332615	DYSF/SMAD7	2	0.0102041	Biological process
GO:0021515	cell differentiation in spinal cord	1/70	51/17913	0.181242	0.37671	0.334241	DRAXIN	1	0.0196078	Biological process
GO:0050885	neuromuscular process controlling balance	1/70	51/17913	0.181242	0.37671	0.334241	FOXS1	1	0.0196078	Biological process
GO:0051496	positive regulation of stress fiber assembly	1/70	51/17913	0.181242	0.37671	0.334241	WNT11	1	0.0196078	Biological process
GO:0070098	chemokine-mediated signaling pathway	1/70	51/17913	0.181242	0.37671	0.334241	ACKR3	1	0.0196078	Biological process
GO:0072132	mesenchyme morphogenesis	1/70	51/17913	0.181242	0.37671	0.334241	WNT11	1	0.0196078	Biological process
GO:0097366	response to bronchodilator	1/70	51/17913	0.181242	0.37671	0.334241	MMP3	1	0.0196078	Biological process
GO:0150077	regulation of neuroinflammatory response	1/70	51/17913	0.181242	0.37671	0.334241	MMP3	1	0.0196078	Biological process
GO:0048762	mesenchymal cell differentiation	2/70	199/17913	0.182582	0.378038	0.33542	SMAD7/WNT11	2	0.0100503	Biological process
GO:0071229	cellular response to acid chemical	2/70	199/17913	0.182582	0.378038	0.33542	WNT11/WNT5B	2	0.0100503	Biological process
GO:0040013	negative regulation of locomotion	3/70	377/17913	0.182783	0.378038	0.33542	SERPINE1/SMAD7/WNT11	3	0.00795756	Biological process
GO:0009612	response to mechanical stimulus	2/70	200/17913	0.183987	0.378038	0.33542	SERPINE2/WNT11	2	0.01	Biological process
GO:0002720	positive regulation of cytokine production involved in immune response	1/70	52/17913	0.184451	0.378038	0.33542	SEMA7A	1	0.0192308	Biological process
GO:0021879	forebrain neuron differentiation	1/70	52/17913	0.184451	0.378038	0.33542	INHBA	1	0.0192308	Biological process
GO:0048016	inositol phosphate-mediated signaling	1/70	52/17913	0.184451	0.378038	0.33542	LMCD1	1	0.0192308	Biological process
GO:0051150	regulation of smooth muscle cell differentiation	1/70	52/17913	0.184451	0.378038	0.33542	NFATC2	1	0.0192308	Biological process
GO:1901185	negative regulation of ERBB signaling pathway	1/70	52/17913	0.184451	0.378038	0.33542	SH3KBP1	1	0.0192308	Biological process
GO:0007623	circadian rhythm	2/70	201/17913	0.185393	0.378797	0.336093	BHLHE40/SERPINE1	2	0.00995025	Biological process
GO:0010810	regulation of cell-substrate adhesion	2/70	201/17913	0.185393	0.378797	0.336093	CORO2B/SERPINE1	2	0.00995025	Biological process
GO:1903531	negative regulation of secretion by cell	2/70	202/17913	0.186801	0.379885	0.337058	INHBA/SSC5D	2	0.00990099	Biological process
GO:0000768	syncytium formation by plasma membrane fusion	1/70	53/17913	0.187647	0.379885	0.337058	NFATC2	1	0.0188679	Biological process
GO:0038066	p38MAPK cascade	1/70	53/17913	0.187647	0.379885	0.337058	GDF6	1	0.0188679	Biological process
GO:0050853	B cell receptor signaling pathway	1/70	53/17913	0.187647	0.379885	0.337058	NFATC2	1	0.0188679	Biological process
GO:0051290	protein heterotetramerization	1/70	53/17913	0.187647	0.379885	0.337058	CNGB1	1	0.0188679	Biological process
GO:0140253	cell-cell fusion	1/70	53/17913	0.187647	0.379885	0.337058	NFATC2	1	0.0188679	Biological process
GO:0045766	positive regulation of angiogenesis	2/70	203/17913	0.18821	0.380444	0.337554	ADM2/SERPINE1	2	0.00985222	Biological process
GO:0048705	skeletal system morphogenesis	2/70	204/17913	0.189622	0.382712	0.339566	COL27A1/COMP	2	0.00980392	Biological process
GO:0001541	ovarian follicle development	1/70	54/17913	0.190831	0.382818	0.339661	INHBA	1	0.0185185	Biological process
GO:0042304	regulation of fatty acid biosynthetic process	1/70	54/17913	0.190831	0.382818	0.339661	SLC45A3	1	0.0185185	Biological process
GO:0070830	bicellular tight junction assembly	1/70	54/17913	0.190831	0.382818	0.339661	WNT11	1	0.0185185	Biological process
GO:1904645	response to amyloid-beta	1/70	54/17913	0.190831	0.382818	0.339661	MMP3	1	0.0185185	Biological process
GO:0001885	endothelial cell development	1/70	55/17913	0.194003	0.386255	0.34271	PROC	1	0.0181818	Biological process
GO:0003229	ventricular cardiac muscle tissue development	1/70	55/17913	0.194003	0.386255	0.34271	SMAD7	1	0.0181818	Biological process
GO:0006949	syncytium formation	1/70	55/17913	0.194003	0.386255	0.34271	NFATC2	1	0.0181818	Biological process
GO:0120192	tight junction assembly	1/70	55/17913	0.194003	0.386255	0.34271	WNT11	1	0.0181818	Biological process
GO:1902017	regulation of cilium assembly	1/70	55/17913	0.194003	0.386255	0.34271	ADAMTS16	1	0.0181818	Biological process
GO:0086002	cardiac muscle cell action potential involved in contraction	1/70	56/17913	0.197162	0.391368	0.347246	CACNA1G	1	0.0178571	Biological process
GO:0086065	cell communication involved in cardiac conduction	1/70	56/17913	0.197162	0.391368	0.347246	CACNA1G	1	0.0178571	Biological process
GO:0007411	axon guidance	2/70	210/17913	0.198118	0.392678	0.348409	DRAXIN/SH3KBP1	2	0.00952381	Biological process
GO:0007409	axonogenesis	3/70	393/17913	0.198609	0.393062	0.348749	DRAXIN/SEMA7A/SH3KBP1	3	0.00763359	Biological process
GO:0010518	positive regulation of phospholipase activity	1/70	57/17913	0.200309	0.39407	0.349644	NTF4	1	0.0175439	Biological process
GO:0030888	regulation of B cell proliferation	1/70	57/17913	0.200309	0.39407	0.349644	NFATC2	1	0.0175439	Biological process
GO:0035904	aorta development	1/70	57/17913	0.200309	0.39407	0.349644	ADAMTS6	1	0.0175439	Biological process
GO:1902041	regulation of extrinsic apoptotic signaling pathway via death domain receptors	1/70	57/17913	0.200309	0.39407	0.349644	SERPINE1	1	0.0175439	Biological process
GO:0097485	neuron projection guidance	2/70	212/17913	0.200961	0.394767	0.350262	DRAXIN/SH3KBP1	2	0.00943396	Biological process
GO:0097191	extrinsic apoptotic signaling pathway	2/70	213/17913	0.202385	0.395979	0.351337	INHBA/SERPINE1	2	0.00938967	Biological process
GO:2001233	regulation of apoptotic signaling pathway	3/70	397/17913	0.202618	0.395979	0.351337	ACKR3/INHBA/SERPINE1	3	0.00755667	Biological process
GO:0030521	androgen receptor signaling pathway	1/70	58/17913	0.203444	0.395979	0.351337	PMEPA1	1	0.0172414	Biological process
GO:0032233	positive regulation of actin filament bundle assembly	1/70	58/17913	0.203444	0.395979	0.351337	WNT11	1	0.0172414	Biological process
GO:0042093	T-helper cell differentiation	1/70	58/17913	0.203444	0.395979	0.351337	SMAD7	1	0.0172414	Biological process
GO:0042490	mechanoreceptor differentiation	1/70	58/17913	0.203444	0.395979	0.351337	NTF4	1	0.0172414	Biological process
GO:0042113	B cell activation	2/70	215/17913	0.205235	0.395979	0.351337	INHBA/NFATC2	2	0.00930233	Biological process
GO:0010830	regulation of myotube differentiation	1/70	59/17913	0.206567	0.395979	0.351337	NFATC2	1	0.0169492	Biological process
GO:0034394	protein localization to cell surface	1/70	59/17913	0.206567	0.395979	0.351337	WNT11	1	0.0169492	Biological process
GO:0046530	photoreceptor cell differentiation	1/70	59/17913	0.206567	0.395979	0.351337	CNGB1	1	0.0169492	Biological process
GO:0070059	intrinsic apoptotic signaling pathway in response to endoplasmic reticulum stress	1/70	59/17913	0.206567	0.395979	0.351337	CHAC1	1	0.0169492	Biological process
GO:0090303	positive regulation of wound healing	1/70	59/17913	0.206567	0.395979	0.351337	SERPINE1	1	0.0169492	Biological process
GO:0120193	tight junction organization	1/70	59/17913	0.206567	0.395979	0.351337	WNT11	1	0.0169492	Biological process
GO:2000351	regulation of endothelial cell apoptotic process	1/70	59/17913	0.206567	0.395979	0.351337	SERPINE1	1	0.0169492	Biological process
GO:2000514	regulation of CD4-positive, alpha-beta T cell activation	1/70	59/17913	0.206567	0.395979	0.351337	SMAD7	1	0.0169492	Biological process
GO:0051249	regulation of lymphocyte activation	3/70	401/17913	0.206647	0.395979	0.351337	INHBA/NFATC2/SMAD7	3	0.0074813	Biological process
GO:0048588	developmental cell growth	2/70	216/17913	0.206662	0.395979	0.351337	DRAXIN/SEMA7A	2	0.00925926	Biological process
GO:0001658	branching involved in ureteric bud morphogenesis	1/70	60/17913	0.209678	0.397727	0.352888	ADAMTS16	1	0.0166667	Biological process
GO:0002294	CD4-positive, alpha-beta T cell differentiation involved in immune response	1/70	60/17913	0.209678	0.397727	0.352888	SMAD7	1	0.0166667	Biological process
GO:0006940	regulation of smooth muscle contraction	1/70	60/17913	0.209678	0.397727	0.352888	CNN1	1	0.0166667	Biological process
GO:0010676	positive regulation of cellular carbohydrate metabolic process	1/70	60/17913	0.209678	0.397727	0.352888	SLC45A3	1	0.0166667	Biological process
GO:0030593	neutrophil chemotaxis	1/70	60/17913	0.209678	0.397727	0.352888	DYSF	1	0.0166667	Biological process
GO:1990868	response to chemokine	1/70	60/17913	0.209678	0.397727	0.352888	ACKR3	1	0.0166667	Biological process
GO:1990869	cellular response to chemokine	1/70	60/17913	0.209678	0.397727	0.352888	ACKR3	1	0.0166667	Biological process
GO:0002287	alpha-beta T cell activation involved in immune response	1/70	61/17913	0.212776	0.399031	0.354046	SMAD7	1	0.0163934	Biological process
GO:0002293	alpha-beta T cell differentiation involved in immune response	1/70	61/17913	0.212776	0.399031	0.354046	SMAD7	1	0.0163934	Biological process
GO:0002709	regulation of T cell mediated immunity	1/70	61/17913	0.212776	0.399031	0.354046	SMAD7	1	0.0163934	Biological process
GO:0006027	glycosaminoglycan catabolic process	1/70	61/17913	0.212776	0.399031	0.354046	VCAN	1	0.0163934	Biological process
GO:0032922	circadian regulation of gene expression	1/70	61/17913	0.212776	0.399031	0.354046	BHLHE40	1	0.0163934	Biological process
GO:0046888	negative regulation of hormone secretion	1/70	61/17913	0.212776	0.399031	0.354046	INHBA	1	0.0163934	Biological process
GO:0048645	animal organ formation	1/70	61/17913	0.212776	0.399031	0.354046	NTF4	1	0.0163934	Biological process
GO:2000243	positive regulation of reproductive process	1/70	61/17913	0.212776	0.399031	0.354046	INHBA	1	0.0163934	Biological process
GO:0009584	detection of visible light	1/70	62/17913	0.215863	0.401488	0.356225	CNGB1	1	0.016129	Biological process
GO:0035249	synaptic transmission, glutamatergic	1/70	62/17913	0.215863	0.401488	0.356225	SERPINE2	1	0.016129	Biological process
GO:0038034	signal transduction in absence of ligand	1/70	62/17913	0.215863	0.401488	0.356225	INHBA	1	0.016129	Biological process
GO:0097192	extrinsic apoptotic signaling pathway in absence of ligand	1/70	62/17913	0.215863	0.401488	0.356225	INHBA	1	0.016129	Biological process
GO:1901016	regulation of potassium ion transmembrane transporter activity	1/70	62/17913	0.215863	0.401488	0.356225	KCNG1	1	0.016129	Biological process
GO:1903320	regulation of protein modification by small protein conjugation or removal	2/70	223/17913	0.216682	0.401488	0.356225	DYSF/SMAD7	2	0.00896861	Biological process
GO:2001234	negative regulation of apoptotic signaling pathway	2/70	223/17913	0.216682	0.401488	0.356225	ACKR3/SERPINE1	2	0.00896861	Biological process
GO:0030099	myeloid cell differentiation	3/70	411/17913	0.2168	0.401488	0.356225	EFNA2/INHBA/TSPAN2	3	0.00729927	Biological process
GO:0043588	skin development	3/70	412/17913	0.217822	0.401488	0.356225	COMP/INHBA/IVL	3	0.00728155	Biological process
GO:0006026	aminoglycan catabolic process	1/70	63/17913	0.218938	0.401488	0.356225	VCAN	1	0.015873	Biological process
GO:0021872	forebrain generation of neurons	1/70	63/17913	0.218938	0.401488	0.356225	INHBA	1	0.015873	Biological process
GO:0030101	natural killer cell activation	1/70	63/17913	0.218938	0.401488	0.356225	IL21R	1	0.015873	Biological process
GO:0043297	apical junction assembly	1/70	63/17913	0.218938	0.401488	0.356225	WNT11	1	0.015873	Biological process
GO:0045600	positive regulation of fat cell differentiation	1/70	63/17913	0.218938	0.401488	0.356225	WNT5B	1	0.015873	Biological process
GO:0046637	regulation of alpha-beta T cell differentiation	1/70	63/17913	0.218938	0.401488	0.356225	SMAD7	1	0.015873	Biological process
GO:0055008	cardiac muscle tissue morphogenesis	1/70	63/17913	0.218938	0.401488	0.356225	SMAD7	1	0.015873	Biological process
GO:0051048	negative regulation of secretion	2/70	226/17913	0.22099	0.40469	0.359066	INHBA/SSC5D	2	0.00884956	Biological process
GO:0019915	lipid storage	1/70	64/17913	0.222001	0.40542	0.359714	DYSF	1	0.015625	Biological process
GO:2000378	negative regulation of reactive oxygen species metabolic process	1/70	64/17913	0.222001	0.40542	0.359714	MMP3	1	0.015625	Biological process
GO:0110053	regulation of actin filament organization	2/70	228/17913	0.223866	0.408263	0.362237	CORO2B/WNT11	2	0.00877193	Biological process
GO:0048207	vesicle targeting, rough ER to cis-Golgi	1/70	65/17913	0.225052	0.408737	0.362657	COL7A1	1	0.0153846	Biological process
GO:0048208	COPII vesicle coating	1/70	65/17913	0.225052	0.408737	0.362657	COL7A1	1	0.0153846	Biological process
GO:0072577	endothelial cell apoptotic process	1/70	65/17913	0.225052	0.408737	0.362657	SERPINE1	1	0.0153846	Biological process
GO:0050663	cytokine secretion	2/70	230/17913	0.226746	0.410488	0.364211	DYSF/SSC5D	2	0.00869565	Biological process
GO:0002292	T cell differentiation involved in immune response	1/70	66/17913	0.228092	0.410488	0.364211	SMAD7	1	0.0151515	Biological process
GO:0006906	vesicle fusion	1/70	66/17913	0.228092	0.410488	0.364211	DYSF	1	0.0151515	Biological process
GO:0010517	regulation of phospholipase activity	1/70	66/17913	0.228092	0.410488	0.364211	NTF4	1	0.0151515	Biological process
GO:0045806	negative regulation of endocytosis	1/70	66/17913	0.228092	0.410488	0.364211	DYSF	1	0.0151515	Biological process
GO:0051148	negative regulation of muscle cell differentiation	1/70	66/17913	0.228092	0.410488	0.364211	NFATC2	1	0.0151515	Biological process
GO:0007050	cell cycle arrest	2/70	231/17913	0.228187	0.410488	0.364211	GAS7/INHBA	2	0.00865801	Biological process
GO:1904018	positive regulation of vasculature development	2/70	232/17913	0.229628	0.412521	0.366015	ADM2/SERPINE1	2	0.00862069	Biological process
GO:0006901	vesicle coating	1/70	67/17913	0.231119	0.413644	0.367011	COL7A1	1	0.0149254	Biological process
GO:0040014	regulation of multicellular organism growth	1/70	67/17913	0.231119	0.413644	0.367011	FOXS1	1	0.0149254	Biological process
GO:1901342	regulation of vasculature development	3/70	425/17913	0.231191	0.413644	0.367011	ADM2/NFATC2/SERPINE1	3	0.00705882	Biological process
GO:0030217	T cell differentiation	2/70	234/17913	0.232514	0.414986	0.368202	NFATC2/SMAD7	2	0.00854701	Biological process
GO:0002088	lens development in camera-type eye	1/70	68/17913	0.234135	0.414986	0.368202	WNT5B	1	0.0147059	Biological process
GO:0032436	positive regulation of proteasomal ubiquitin-dependent protein catabolic process	1/70	68/17913	0.234135	0.414986	0.368202	SMAD7	1	0.0147059	Biological process
GO:0042698	ovulation cycle	1/70	68/17913	0.234135	0.414986	0.368202	INHBA	1	0.0147059	Biological process
GO:0061515	myeloid cell development	1/70	68/17913	0.234135	0.414986	0.368202	TSPAN2	1	0.0147059	Biological process
GO:0071674	mononuclear cell migration	1/70	68/17913	0.234135	0.414986	0.368202	SERPINE1	1	0.0147059	Biological process
GO:0086003	cardiac muscle cell contraction	1/70	68/17913	0.234135	0.414986	0.368202	CACNA1G	1	0.0147059	Biological process
GO:0051090	regulation of DNA-binding transcription factor activity	3/70	429/17913	0.235336	0.416558	0.369597	BHLHE40/FOXS1/SMAD7	3	0.00699301	Biological process
GO:0022604	regulation of cell morphogenesis	3/70	430/17913	0.236375	0.417838	0.370732	DRAXIN/SEMA7A/SH3KBP1	3	0.00697674	Biological process
GO:0048662	negative regulation of smooth muscle cell proliferation	1/70	69/17913	0.237139	0.418073	0.370941	CNN1	1	0.0144928	Biological process
GO:0051155	positive regulation of striated muscle cell differentiation	1/70	69/17913	0.237139	0.418073	0.370941	NFATC2	1	0.0144928	Biological process
GO:0006855	drug transmembrane transport	1/70	70/17913	0.240132	0.420549	0.373137	SLC13A5	1	0.0142857	Biological process
GO:0048199	vesicle targeting, to, from or within Golgi	1/70	70/17913	0.240132	0.420549	0.373137	COL7A1	1	0.0142857	Biological process
GO:0050871	positive regulation of B cell activation	1/70	70/17913	0.240132	0.420549	0.373137	NFATC2	1	0.0142857	Biological process
GO:0060193	positive regulation of lipase activity	1/70	70/17913	0.240132	0.420549	0.373137	NTF4	1	0.0142857	Biological process
GO:0090114	COPII-coated vesicle budding	1/70	70/17913	0.240132	0.420549	0.373137	COL7A1	1	0.0142857	Biological process
GO:0009314	response to radiation	3/70	435/17913	0.241581	0.422417	0.374795	BHLHE40/CNGB1/IVL	3	0.00689655	Biological process
GO:0030500	regulation of bone mineralization	1/70	71/17913	0.243113	0.422417	0.374795	COMP	1	0.0140845	Biological process
GO:0042100	B cell proliferation	1/70	71/17913	0.243113	0.422417	0.374795	NFATC2	1	0.0140845	Biological process
GO:0042310	vasoconstriction	1/70	71/17913	0.243113	0.422417	0.374795	COMP	1	0.0140845	Biological process
GO:0090174	organelle membrane fusion	1/70	71/17913	0.243113	0.422417	0.374795	DYSF	1	0.0140845	Biological process
GO:1903036	positive regulation of response to wounding	1/70	71/17913	0.243113	0.422417	0.374795	SERPINE1	1	0.0140845	Biological process
GO:0002028	regulation of sodium ion transport	1/70	72/17913	0.246083	0.424789	0.3769	SERPINE2	1	0.0138889	Biological process
GO:0002532	production of molecular mediator involved in inflammatory response	1/70	72/17913	0.246083	0.424789	0.3769	SERPINE1	1	0.0138889	Biological process
GO:0050710	negative regulation of cytokine secretion	1/70	72/17913	0.246083	0.424789	0.3769	SSC5D	1	0.0138889	Biological process
GO:0050772	positive regulation of axonogenesis	1/70	72/17913	0.246083	0.424789	0.3769	SEMA7A	1	0.0138889	Biological process
GO:1990266	neutrophil migration	1/70	72/17913	0.246083	0.424789	0.3769	DYSF	1	0.0138889	Biological process
GO:0051924	regulation of calcium ion transport	2/70	244/17913	0.246972	0.42577	0.37777	DYSF/RRAD	2	0.00819672	Biological process
GO:0042742	defense response to bacterium	2/70	245/17913	0.248421	0.427111	0.37896	SERPINE1/SSC5D	2	0.00816326	Biological process
GO:0090066	regulation of anatomical structure size	3/70	442/17913	0.248902	0.427111	0.37896	COMP/DRAXIN/SEMA7A	3	0.00678733	Biological process
GO:0001895	retina homeostasis	1/70	73/17913	0.249041	0.427111	0.37896	CNGB1	1	0.0136986	Biological process
GO:0003208	cardiac ventricle morphogenesis	1/70	73/17913	0.249041	0.427111	0.37896	SMAD7	1	0.0136986	Biological process
GO:0009583	detection of light stimulus	1/70	74/17913	0.251987	0.429384	0.380976	CNGB1	1	0.0135135	Biological process
GO:0042246	tissue regeneration	1/70	74/17913	0.251987	0.429384	0.380976	DYSF	1	0.0135135	Biological process
GO:0043367	CD4-positive, alpha-beta T cell differentiation	1/70	74/17913	0.251987	0.429384	0.380976	SMAD7	1	0.0135135	Biological process
GO:0060291	long-term synaptic potentiation	1/70	74/17913	0.251987	0.429384	0.380976	SERPINE2	1	0.0135135	Biological process
GO:0086001	cardiac muscle cell action potential	1/70	74/17913	0.251987	0.429384	0.380976	CACNA1G	1	0.0135135	Biological process
GO:0001819	positive regulation of cytokine production	3/70	446/17913	0.253101	0.430728	0.382169	SEMA7A/SERPINE1/WNT11	3	0.00672646	Biological process
GO:0006919	activation of cysteine-type endopeptidase activity involved in apoptotic process	1/70	75/17913	0.254922	0.431608	0.38295	TNFSF15	1	0.0133333	Biological process
GO:0048194	Golgi vesicle budding	1/70	75/17913	0.254922	0.431608	0.38295	COL7A1	1	0.0133333	Biological process
GO:1901224	positive regulation of NIK/NF-kappaB signaling	1/70	75/17913	0.254922	0.431608	0.38295	TNFSF15	1	0.0133333	Biological process
GO:1903201	regulation of oxidative stress-induced cell death	1/70	75/17913	0.254922	0.431608	0.38295	MMP3	1	0.0133333	Biological process
GO:0010611	regulation of cardiac muscle hypertrophy	1/70	76/17913	0.257846	0.434336	0.385371	LMCD1	1	0.0131579	Biological process
GO:0014015	positive regulation of gliogenesis	1/70	76/17913	0.257846	0.434336	0.385371	SERPINE2	1	0.0131579	Biological process
GO:0060415	muscle tissue morphogenesis	1/70	76/17913	0.257846	0.434336	0.385371	SMAD7	1	0.0131579	Biological process
GO:0150076	neuroinflammatory response	1/70	76/17913	0.257846	0.434336	0.385371	MMP3	1	0.0131579	Biological process
GO:0060326	cell chemotaxis	2/70	253/17913	0.260017	0.437437	0.388122	DYSF/SERPINE1	2	0.00790514	Biological process
GO:0071260	cellular response to mechanical stimulus	1/70	77/17913	0.260759	0.438128	0.388735	WNT11	1	0.012987	Biological process
GO:0042326	negative regulation of phosphorylation	3/70	455/17913	0.26259	0.439102	0.389599	INHBA/PMEPA1/SMAD7	3	0.00659341	Biological process
GO:0001570	vasculogenesis	1/70	78/17913	0.26366	0.439102	0.389599	ACKR3	1	0.0128205	Biological process
GO:0008589	regulation of smoothened signaling pathway	1/70	78/17913	0.26366	0.439102	0.389599	SERPINE2	1	0.0128205	Biological process
GO:0010771	negative regulation of cell morphogenesis involved in differentiation	1/70	78/17913	0.26366	0.439102	0.389599	DRAXIN	1	0.0128205	Biological process
GO:0022617	extracellular matrix disassembly	1/70	78/17913	0.26366	0.439102	0.389599	MMP3	1	0.0128205	Biological process
GO:0034308	primary alcohol metabolic process	1/70	78/17913	0.26366	0.439102	0.389599	RDH16	1	0.0128205	Biological process
GO:0045913	positive regulation of carbohydrate metabolic process	1/70	78/17913	0.26366	0.439102	0.389599	SLC45A3	1	0.0128205	Biological process
GO:0044262	cellular carbohydrate metabolic process	2/70	256/17913	0.264369	0.439729	0.390156	DYSF/SLC45A3	2	0.0078125	Biological process
GO:0014743	regulation of muscle hypertrophy	1/70	79/17913	0.26655	0.441692	0.391898	LMCD1	1	0.0126582	Biological process
GO:0097756	negative regulation of blood vessel diameter	1/70	79/17913	0.26655	0.441692	0.391898	COMP	1	0.0126582	Biological process
GO:2001021	negative regulation of response to DNA damage stimulus	1/70	79/17913	0.26655	0.441692	0.391898	ACKR3	1	0.0126582	Biological process
GO:0060485	mesenchyme development	2/70	258/17913	0.267271	0.442333	0.392466	SMAD7/WNT11	2	0.00775194	Biological process
GO:0003151	outflow tract morphogenesis	1/70	80/17913	0.269429	0.444793	0.394648	WNT11	1	0.0125	Biological process
GO:0050886	endocrine process	1/70	80/17913	0.269429	0.444793	0.394648	INHBA	1	0.0125	Biological process
GO:0010769	regulation of cell morphogenesis involved in differentiation	2/70	260/17913	0.270172	0.445087	0.39491	DRAXIN/SEMA7A	2	0.00769231	Biological process
GO:0007045	cell-substrate adherens junction assembly	1/70	81/17913	0.272297	0.445087	0.39491	CORO2B	1	0.0123457	Biological process
GO:0030510	regulation of BMP signaling pathway	1/70	81/17913	0.272297	0.445087	0.39491	SMAD7	1	0.0123457	Biological process
GO:0046849	bone remodeling	1/70	81/17913	0.272297	0.445087	0.39491	EFNA2	1	0.0123457	Biological process
GO:0046889	positive regulation of lipid biosynthetic process	1/70	81/17913	0.272297	0.445087	0.39491	SLC45A3	1	0.0123457	Biological process
GO:0048041	focal adhesion assembly	1/70	81/17913	0.272297	0.445087	0.39491	CORO2B	1	0.0123457	Biological process
GO:0055117	regulation of cardiac muscle contraction	1/70	81/17913	0.272297	0.445087	0.39491	SMAD7	1	0.0123457	Biological process
GO:0061053	somite development	1/70	81/17913	0.272297	0.445087	0.39491	WNT11	1	0.0123457	Biological process
GO:0030100	regulation of endocytosis	2/70	262/17913	0.273074	0.445808	0.395549	DYSF/SERPINE1	2	0.00763359	Biological process
GO:0006970	response to osmotic stress	1/70	82/17913	0.275153	0.447546	0.397092	DYSF	1	0.0121951	Biological process
GO:0048644	muscle organ morphogenesis	1/70	82/17913	0.275153	0.447546	0.397092	SMAD7	1	0.0121951	Biological process
GO:2000060	positive regulation of ubiquitin-dependent protein catabolic process	1/70	82/17913	0.275153	0.447546	0.397092	SMAD7	1	0.0121951	Biological process
GO:1903706	regulation of hemopoiesis	3/70	468/17913	0.276378	0.448987	0.39837	INHBA/NFATC2/SMAD7	3	0.00641026	Biological process
GO:0008625	extrinsic apoptotic signaling pathway via death domain receptors	1/70	83/17913	0.277999	0.451067	0.400215	SERPINE1	1	0.0120482	Biological process
GO:0045927	positive regulation of growth	2/70	266/17913	0.278877	0.451938	0.400988	FOXS1/SEMA7A	2	0.0075188	Biological process
GO:0042058	regulation of epidermal growth factor receptor signaling pathway	1/70	84/17913	0.280833	0.452891	0.401833	SH3KBP1	1	0.0119048	Biological process
GO:0051781	positive regulation of cell division	1/70	84/17913	0.280833	0.452891	0.401833	FGF5	1	0.0119048	Biological process
GO:0071621	granulocyte chemotaxis	1/70	84/17913	0.280833	0.452891	0.401833	DYSF	1	0.0119048	Biological process
GO:1901379	regulation of potassium ion transmembrane transport	1/70	84/17913	0.280833	0.452891	0.401833	KCNG1	1	0.0119048	Biological process
GO:0001942	hair follicle development	1/70	85/17913	0.283657	0.455779	0.404396	INHBA	1	0.0117647	Biological process
GO:0014910	regulation of smooth muscle cell migration	1/70	85/17913	0.283657	0.455779	0.404396	SERPINE1	1	0.0117647	Biological process
GO:0042475	odontogenesis of dentin-containing tooth	1/70	85/17913	0.283657	0.455779	0.404396	SERPINE1	1	0.0117647	Biological process
GO:0070372	regulation of ERK1 and ERK2 cascade	2/70	271/17913	0.286127	0.458628	0.406924	ACKR3/SEMA7A	2	0.00738007	Biological process
GO:0048013	ephrin receptor signaling pathway	1/70	86/17913	0.28647	0.458628	0.406924	EFNA2	1	0.0116279	Biological process
GO:0050830	defense response to Gram-positive bacterium	1/70	86/17913	0.28647	0.458628	0.406924	SSC5D	1	0.0116279	Biological process
GO:0007215	glutamate receptor signaling pathway	1/70	87/17913	0.289271	0.460885	0.408926	GRIN2D	1	0.0114943	Biological process
GO:0022404	molting cycle process	1/70	87/17913	0.289271	0.460885	0.408926	INHBA	1	0.0114943	Biological process
GO:0022405	hair cycle process	1/70	87/17913	0.289271	0.460885	0.408926	INHBA	1	0.0114943	Biological process
GO:0098773	skin epidermis development	1/70	87/17913	0.289271	0.460885	0.408926	INHBA	1	0.0114943	Biological process
GO:0002286	T cell activation involved in immune response	1/70	88/17913	0.292062	0.460894	0.408935	SMAD7	1	0.0113636	Biological process
GO:0002456	T cell mediated immunity	1/70	88/17913	0.292062	0.460894	0.408935	SMAD7	1	0.0113636	Biological process
GO:0070167	regulation of biomineral tissue development	1/70	88/17913	0.292062	0.460894	0.408935	COMP	1	0.0113636	Biological process
GO:0097306	cellular response to alcohol	1/70	88/17913	0.292062	0.460894	0.408935	INHBA	1	0.0113636	Biological process
GO:1900407	regulation of cellular response to oxidative stress	1/70	88/17913	0.292062	0.460894	0.408935	MMP3	1	0.0113636	Biological process
GO:1904035	regulation of epithelial cell apoptotic process	1/70	88/17913	0.292062	0.460894	0.408935	SERPINE1	1	0.0113636	Biological process
GO:1904705	regulation of vascular smooth muscle cell proliferation	1/70	88/17913	0.292062	0.460894	0.408935	CNN1	1	0.0113636	Biological process
GO:1990874	vascular smooth muscle cell proliferation	1/70	88/17913	0.292062	0.460894	0.408935	CNN1	1	0.0113636	Biological process
GO:0090287	regulation of cellular response to growth factor stimulus	2/70	276/17913	0.293371	0.462409	0.410278	PMEPA1/SMAD7	2	0.00724638	Biological process
GO:0097193	intrinsic apoptotic signaling pathway	2/70	277/17913	0.294819	0.463074	0.410869	ACKR3/CHAC1	2	0.00722022	Biological process
GO:0006903	vesicle targeting	1/70	89/17913	0.294842	0.463074	0.410869	COL7A1	1	0.011236	Biological process
GO:0051289	protein homotetramerization	1/70	89/17913	0.294842	0.463074	0.410869	KCNJ12	1	0.011236	Biological process
GO:0035710	CD4-positive, alpha-beta T cell activation	1/70	90/17913	0.297612	0.465216	0.412769	SMAD7	1	0.0111111	Biological process
GO:0045639	positive regulation of myeloid cell differentiation	1/70	90/17913	0.297612	0.465216	0.412769	INHBA	1	0.0111111	Biological process
GO:0046634	regulation of alpha-beta T cell activation	1/70	90/17913	0.297612	0.465216	0.412769	SMAD7	1	0.0111111	Biological process
GO:0050764	regulation of phagocytosis	1/70	90/17913	0.297612	0.465216	0.412769	DYSF	1	0.0111111	Biological process
GO:0001523	retinoid metabolic process	1/70	91/17913	0.30037	0.466226	0.413665	RDH16	1	0.010989	Biological process
GO:0006900	vesicle budding from membrane	1/70	91/17913	0.30037	0.466226	0.413665	COL7A1	1	0.010989	Biological process
GO:0007009	plasma membrane organization	1/70	91/17913	0.30037	0.466226	0.413665	DYSF	1	0.010989	Biological process
GO:0010717	regulation of epithelial to mesenchymal transition	1/70	91/17913	0.30037	0.466226	0.413665	SMAD7	1	0.010989	Biological process
GO:0014909	smooth muscle cell migration	1/70	91/17913	0.30037	0.466226	0.413665	SERPINE1	1	0.010989	Biological process
GO:1901184	regulation of ERBB signaling pathway	1/70	91/17913	0.30037	0.466226	0.413665	SH3KBP1	1	0.010989	Biological process
GO:0002694	regulation of leukocyte activation	3/70	492/17913	0.302023	0.468242	0.415454	INHBA/NFATC2/SMAD7	3	0.00609756	Biological process
GO:0008630	intrinsic apoptotic signaling pathway in response to DNA damage	1/70	92/17913	0.303118	0.468295	0.415501	ACKR3	1	0.0108696	Biological process
GO:0036473	cell death in response to oxidative stress	1/70	92/17913	0.303118	0.468295	0.415501	MMP3	1	0.0108696	Biological process
GO:0045638	negative regulation of myeloid cell differentiation	1/70	92/17913	0.303118	0.468295	0.415501	INHBA	1	0.0108696	Biological process
GO:0002702	positive regulation of production of molecular mediator of immune response	1/70	93/17913	0.305856	0.470329	0.417305	SEMA7A	1	0.0107527	Biological process
GO:0006835	dicarboxylic acid transport	1/70	93/17913	0.305856	0.470329	0.417305	SLC13A5	1	0.0107527	Biological process
GO:0032649	regulation of interferon-gamma production	1/70	93/17913	0.305856	0.470329	0.417305	INHBA	1	0.0107527	Biological process
GO:1901800	positive regulation of proteasomal protein catabolic process	1/70	93/17913	0.305856	0.470329	0.417305	SMAD7	1	0.0107527	Biological process
GO:0016055	Wnt signaling pathway	3/70	498/17913	0.308461	0.471238	0.418112	DRAXIN/WNT11/WNT5B	3	0.0060241	Biological process
GO:0030316	osteoclast differentiation	1/70	94/17913	0.308582	0.471238	0.418112	EFNA2	1	0.0106383	Biological process
GO:0048284	organelle fusion	1/70	94/17913	0.308582	0.471238	0.418112	DYSF	1	0.0106383	Biological process
GO:0048640	negative regulation of developmental growth	1/70	94/17913	0.308582	0.471238	0.418112	DRAXIN	1	0.0106383	Biological process
GO:0060191	regulation of lipase activity	1/70	94/17913	0.308582	0.471238	0.418112	NTF4	1	0.0106383	Biological process
GO:2001243	negative regulation of intrinsic apoptotic signaling pathway	1/70	94/17913	0.308582	0.471238	0.418112	ACKR3	1	0.0106383	Biological process
GO:0043410	positive regulation of MAPK cascade	3/70	499/17913	0.309534	0.472118	0.418893	ACKR3/GDF6/SEMA7A	3	0.00601202	Biological process
GO:0048667	cell morphogenesis involved in neuron differentiation	3/70	500/17913	0.310608	0.472118	0.418893	DRAXIN/SEMA7A/SH3KBP1	3	0.006	Biological process
GO:0198738	cell-cell signaling by wnt	3/70	500/17913	0.310608	0.472118	0.418893	DRAXIN/WNT11/WNT5B	3	0.006	Biological process
GO:0009895	negative regulation of catabolic process	2/70	288/17913	0.310718	0.472118	0.418893	DYSF/SERPINE2	2	0.00694444	Biological process
GO:0008585	female gonad development	1/70	95/17913	0.311299	0.472118	0.418893	INHBA	1	0.0105263	Biological process
GO:0019217	regulation of fatty acid metabolic process	1/70	95/17913	0.311299	0.472118	0.418893	SLC45A3	1	0.0105263	Biological process
GO:0051480	regulation of cytosolic calcium ion concentration	2/70	289/17913	0.312161	0.472344	0.419093	CNGB1/GRIN2D	2	0.00692042	Biological process
GO:0070371	ERK1 and ERK2 cascade	2/70	289/17913	0.312161	0.472344	0.419093	ACKR3/SEMA7A	2	0.00692042	Biological process
GO:0006942	regulation of striated muscle contraction	1/70	96/17913	0.314004	0.47351	0.420128	SMAD7	1	0.0104167	Biological process
GO:0007044	cell-substrate junction assembly	1/70	96/17913	0.314004	0.47351	0.420128	CORO2B	1	0.0104167	Biological process
GO:0042116	macrophage activation	1/70	96/17913	0.314004	0.47351	0.420128	DYSF	1	0.0104167	Biological process
GO:0016101	diterpenoid metabolic process	1/70	97/17913	0.316699	0.476489	0.422771	RDH16	1	0.0103093	Biological process
GO:1902882	regulation of response to oxidative stress	1/70	97/17913	0.316699	0.476489	0.422771	MMP3	1	0.0103093	Biological process
GO:0002027	regulation of heart rate	1/70	98/17913	0.319384	0.477274	0.423467	CACNA1G	1	0.0102041	Biological process
GO:0007043	cell-cell junction assembly	1/70	98/17913	0.319384	0.477274	0.423467	WNT11	1	0.0102041	Biological process
GO:0007631	feeding behavior	1/70	98/17913	0.319384	0.477274	0.423467	ADM2	1	0.0102041	Biological process
GO:0021549	cerebellum development	1/70	98/17913	0.319384	0.477274	0.423467	SERPINE2	1	0.0102041	Biological process
GO:0043266	regulation of potassium ion transport	1/70	98/17913	0.319384	0.477274	0.423467	KCNG1	1	0.0102041	Biological process
GO:0050848	regulation of calcium-mediated signaling	1/70	98/17913	0.319384	0.477274	0.423467	LMCD1	1	0.0102041	Biological process
GO:0043010	camera-type eye development	2/70	295/17913	0.320802	0.478852	0.424868	INHBA/WNT5B	2	0.00677966	Biological process
GO:0008593	regulation of Notch signaling pathway	1/70	99/17913	0.322058	0.479646	0.425572	CHAC1	1	0.010101	Biological process
GO:0046632	alpha-beta T cell differentiation	1/70	99/17913	0.322058	0.479646	0.425572	SMAD7	1	0.010101	Biological process
GO:0032956	regulation of actin cytoskeleton organization	2/70	297/17913	0.323678	0.480909	0.426693	CORO2B/WNT11	2	0.00673401	Biological process
GO:0046545	development of primary female sexual characteristics	1/70	100/17913	0.324722	0.480909	0.426693	INHBA	1	0.01	Biological process
GO:0048259	regulation of receptor-mediated endocytosis	1/70	100/17913	0.324722	0.480909	0.426693	SERPINE1	1	0.01	Biological process
GO:0097530	granulocyte migration	1/70	100/17913	0.324722	0.480909	0.426693	DYSF	1	0.01	Biological process
GO:2001237	negative regulation of extrinsic apoptotic signaling pathway	1/70	100/17913	0.324722	0.480909	0.426693	SERPINE1	1	0.01	Biological process
GO:0010923	negative regulation of phosphatase activity	1/70	101/17913	0.327376	0.483217	0.428741	SPOCD1	1	0.00990099	Biological process
GO:0018107	peptidyl-threonine phosphorylation	1/70	101/17913	0.327376	0.483217	0.428741	SMAD7	1	0.00990099	Biological process
GO:0019233	sensory perception of pain	1/70	101/17913	0.327376	0.483217	0.428741	GRIN2D	1	0.00990099	Biological process
GO:0006898	receptor-mediated endocytosis	2/70	301/17913	0.329419	0.485495	0.430762	ACKR3/SERPINE1	2	0.00664452	Biological process
GO:0021510	spinal cord development	1/70	102/17913	0.330019	0.485495	0.430762	DRAXIN	1	0.00980392	Biological process
GO:0031623	receptor internalization	1/70	102/17913	0.330019	0.485495	0.430762	ACKR3	1	0.00980392	Biological process
GO:0032147	activation of protein kinase activity	2/70	303/17913	0.332286	0.488284	0.433236	TNFSF15/WNT11	2	0.00660066	Biological process
GO:0014812	muscle cell migration	1/70	103/17913	0.332652	0.488284	0.433236	SERPINE1	1	0.00970874	Biological process
GO:0048193	Golgi vesicle transport	2/70	304/17913	0.333718	0.489305	0.434142	COL7A1/PROC	2	0.00657895	Biological process
GO:0050868	negative regulation of T cell activation	1/70	104/17913	0.335275	0.491045	0.435686	SMAD7	1	0.00961539	Biological process
GO:0032609	interferon-gamma production	1/70	105/17913	0.337888	0.493411	0.437785	INHBA	1	0.00952381	Biological process
GO:0045446	endothelial cell differentiation	1/70	105/17913	0.337888	0.493411	0.437785	PROC	1	0.00952381	Biological process
GO:0050863	regulation of T cell activation	2/70	307/17913	0.338009	0.493411	0.437785	NFATC2/SMAD7	2	0.00651466	Biological process
GO:0006721	terpenoid metabolic process	1/70	106/17913	0.340491	0.49594	0.440029	RDH16	1	0.00943396	Biological process
GO:0043502	regulation of muscle adaptation	1/70	106/17913	0.340491	0.49594	0.440029	LMCD1	1	0.00943396	Biological process
GO:0002237	response to molecule of bacterial origin	2/70	309/17913	0.340865	0.49594	0.440029	SERPINE1/SSC5D	2	0.00647249	Biological process
GO:0001938	positive regulation of endothelial cell proliferation	1/70	107/17913	0.343083	0.496983	0.440955	DYSF	1	0.00934579	Biological process
GO:0014902	myotube differentiation	1/70	107/17913	0.343083	0.496983	0.440955	NFATC2	1	0.00934579	Biological process
GO:0022037	metencephalon development	1/70	107/17913	0.343083	0.496983	0.440955	SERPINE2	1	0.00934579	Biological process
GO:0060071	Wnt signaling pathway, planar cell polarity pathway	1/70	107/17913	0.343083	0.496983	0.440955	WNT11	1	0.00934579	Biological process
GO:0003300	cardiac muscle hypertrophy	1/70	108/17913	0.345666	0.499532	0.443216	LMCD1	1	0.00925926	Biological process
GO:0060562	epithelial tube morphogenesis	2/70	313/17913	0.346567	0.499532	0.443216	ADAMTS16/WNT11	2	0.00638978	Biological process
GO:1902903	regulation of supramolecular fiber organization	2/70	313/17913	0.346567	0.499532	0.443216	CORO2B/WNT11	2	0.00638978	Biological process
GO:0008543	fibroblast growth factor receptor signaling pathway	1/70	109/17913	0.348238	0.499532	0.443216	FGF5	1	0.00917431	Biological process
GO:0018210	peptidyl-threonine modification	1/70	109/17913	0.348238	0.499532	0.443216	SMAD7	1	0.00917431	Biological process
GO:0042303	molting cycle	1/70	109/17913	0.348238	0.499532	0.443216	INHBA	1	0.00917431	Biological process
GO:0042633	hair cycle	1/70	109/17913	0.348238	0.499532	0.443216	INHBA	1	0.00917431	Biological process
GO:0090175	regulation of establishment of planar polarity	1/70	109/17913	0.348238	0.499532	0.443216	WNT11	1	0.00917431	Biological process
GO:1903052	positive regulation of proteolysis involved in cellular protein catabolic process	1/70	109/17913	0.348238	0.499532	0.443216	SMAD7	1	0.00917431	Biological process
GO:0032103	positive regulation of response to external stimulus	2/70	315/17913	0.349412	0.500131	0.443748	DYSF/SERPINE1	2	0.00634921	Biological process
GO:0032535	regulation of cellular component size	2/70	315/17913	0.349412	0.500131	0.443748	DRAXIN/SEMA7A	2	0.00634921	Biological process
GO:0031398	positive regulation of protein ubiquitination	1/70	110/17913	0.350801	0.500496	0.444072	SMAD7	1	0.00909091	Biological process
GO:0032434	regulation of proteasomal ubiquitin-dependent protein catabolic process	1/70	110/17913	0.350801	0.500496	0.444072	SMAD7	1	0.00909091	Biological process
GO:0042035	regulation of cytokine biosynthetic process	1/70	110/17913	0.350801	0.500496	0.444072	INHBA	1	0.00909091	Biological process
GO:0014897	striated muscle hypertrophy	1/70	111/17913	0.353354	0.500815	0.444355	LMCD1	1	0.00900901	Biological process
GO:0021782	glial cell development	1/70	111/17913	0.353354	0.500815	0.444355	TSPAN2	1	0.00900901	Biological process
GO:0035305	negative regulation of dephosphorylation	1/70	111/17913	0.353354	0.500815	0.444355	SPOCD1	1	0.00900901	Biological process
GO:0051149	positive regulation of muscle cell differentiation	1/70	111/17913	0.353354	0.500815	0.444355	NFATC2	1	0.00900901	Biological process
GO:1904019	epithelial cell apoptotic process	1/70	111/17913	0.353354	0.500815	0.444355	SERPINE1	1	0.00900901	Biological process
GO:0007568	aging	2/70	318/17913	0.353672	0.500815	0.444355	COMP/SERPINE1	2	0.00628931	Biological process
GO:0072330	monocarboxylic acid biosynthetic process	2/70	318/17913	0.353672	0.500815	0.444355	SLC45A3/VCAN	2	0.00628931	Biological process
GO:0007613	memory	1/70	112/17913	0.355896	0.501817	0.445244	NTF4	1	0.00892857	Biological process
GO:0008645	hexose transmembrane transport	1/70	112/17913	0.355896	0.501817	0.445244	SLC45A3	1	0.00892857	Biological process
GO:0030218	erythrocyte differentiation	1/70	112/17913	0.355896	0.501817	0.445244	INHBA	1	0.00892857	Biological process
GO:0070268	cornification	1/70	112/17913	0.355896	0.501817	0.445244	IVL	1	0.00892857	Biological process
GO:0010906	regulation of glucose metabolic process	1/70	113/17913	0.358429	0.50218	0.445566	SLC45A3	1	0.00884956	Biological process
GO:0014896	muscle hypertrophy	1/70	113/17913	0.358429	0.50218	0.445566	LMCD1	1	0.00884956	Biological process
GO:0030183	B cell differentiation	1/70	113/17913	0.358429	0.50218	0.445566	INHBA	1	0.00884956	Biological process
GO:0071482	cellular response to light stimulus	1/70	113/17913	0.358429	0.50218	0.445566	CNGB1	1	0.00884956	Biological process
GO:1903825	organic acid transmembrane transport	1/70	113/17913	0.358429	0.50218	0.445566	SLC13A5	1	0.00884956	Biological process
GO:1905039	carboxylic acid transmembrane transport	1/70	113/17913	0.358429	0.50218	0.445566	SLC13A5	1	0.00884956	Biological process
GO:0007368	determination of left/right symmetry	1/70	114/17913	0.360952	0.502524	0.445871	LEFTY1	1	0.00877193	Biological process
GO:0015749	monosaccharide transmembrane transport	1/70	114/17913	0.360952	0.502524	0.445871	SLC45A3	1	0.00877193	Biological process
GO:0042752	regulation of circadian rhythm	1/70	114/17913	0.360952	0.502524	0.445871	BHLHE40	1	0.00877193	Biological process
GO:0046660	female sex differentiation	1/70	114/17913	0.360952	0.502524	0.445871	INHBA	1	0.00877193	Biological process
GO:0051193	regulation of cofactor metabolic process	1/70	114/17913	0.360952	0.502524	0.445871	MMP3	1	0.00877193	Biological process
GO:1901222	regulation of NIK/NF-kappaB signaling	1/70	114/17913	0.360952	0.502524	0.445871	TNFSF15	1	0.00877193	Biological process
GO:0007173	epidermal growth factor receptor signaling pathway	1/70	115/17913	0.363465	0.504058	0.447233	SH3KBP1	1	0.00869565	Biological process
GO:0019751	polyol metabolic process	1/70	115/17913	0.363465	0.504058	0.447233	DYSF	1	0.00869565	Biological process
GO:0051153	regulation of striated muscle cell differentiation	1/70	115/17913	0.363465	0.504058	0.447233	NFATC2	1	0.00869565	Biological process
GO:0007015	actin filament organization	2/70	325/17913	0.363577	0.504058	0.447233	CORO2B/WNT11	2	0.00615385	Biological process
GO:0002698	negative regulation of immune effector process	1/70	116/17913	0.365969	0.505786	0.448765	SMAD7	1	0.00862069	Biological process
GO:0007569	cell aging	1/70	116/17913	0.365969	0.505786	0.448765	SERPINE1	1	0.00862069	Biological process
GO:0034219	carbohydrate transmembrane transport	1/70	116/17913	0.365969	0.505786	0.448765	SLC45A3	1	0.00862069	Biological process
GO:0001952	regulation of cell-matrix adhesion	1/70	117/17913	0.368463	0.506588	0.449477	SERPINE1	1	0.00854701	Biological process
GO:0002761	regulation of myeloid leukocyte differentiation	1/70	117/17913	0.368463	0.506588	0.449477	INHBA	1	0.00854701	Biological process
GO:0014066	regulation of phosphatidylinositol 3-kinase signaling	1/70	117/17913	0.368463	0.506588	0.449477	SERPINE2	1	0.00854701	Biological process
GO:0034754	cellular hormone metabolic process	1/70	117/17913	0.368463	0.506588	0.449477	RDH16	1	0.00854701	Biological process
GO:0061025	membrane fusion	1/70	117/17913	0.368463	0.506588	0.449477	DYSF	1	0.00854701	Biological process
GO:0001101	response to acid chemical	2/70	330/17913	0.370618	0.508947	0.45157	WNT11/WNT5B	2	0.00606061	Biological process
GO:0043280	positive regulation of cysteine-type endopeptidase activity involved in apoptotic process	1/70	118/17913	0.370947	0.508947	0.45157	TNFSF15	1	0.00847458	Biological process
GO:0033135	regulation of peptidyl-serine phosphorylation	1/70	119/17913	0.373421	0.511811	0.454112	SMAD7	1	0.00840336	Biological process
GO:0045862	positive regulation of proteolysis	2/70	333/17913	0.374829	0.513065	0.455224	SMAD7/TNFSF15	2	0.00600601	Biological process
GO:0003014	renal system process	1/70	120/17913	0.375886	0.513065	0.455224	CORO2B	1	0.00833333	Biological process
GO:0034101	erythrocyte homeostasis	1/70	120/17913	0.375886	0.513065	0.455224	INHBA	1	0.00833333	Biological process
GO:0042089	cytokine biosynthetic process	1/70	120/17913	0.375886	0.513065	0.455224	INHBA	1	0.00833333	Biological process
GO:0006720	isoprenoid metabolic process	1/70	121/17913	0.378342	0.514824	0.456785	RDH16	1	0.00826446	Biological process
GO:0043500	muscle adaptation	1/70	121/17913	0.378342	0.514824	0.456785	LMCD1	1	0.00826446	Biological process
GO:1903038	negative regulation of leukocyte cell-cell adhesion	1/70	121/17913	0.378342	0.514824	0.456785	SMAD7	1	0.00826446	Biological process
GO:0035270	endocrine system development	1/70	122/17913	0.380787	0.51656	0.458325	WNT11	1	0.00819672	Biological process
GO:0042552	myelination	1/70	122/17913	0.380787	0.51656	0.458325	TSPAN2	1	0.00819672	Biological process
GO:1902904	negative regulation of supramolecular fiber organization	1/70	122/17913	0.380787	0.51656	0.458325	CORO2B	1	0.00819672	Biological process
GO:0006066	alcohol metabolic process	2/70	339/17913	0.383217	0.517215	0.458906	DYSF/RDH16	2	0.0058997	Biological process
GO:0001508	action potential	1/70	123/17913	0.383224	0.517215	0.458906	CACNA1G	1	0.00813008	Biological process
GO:0001736	establishment of planar polarity	1/70	123/17913	0.383224	0.517215	0.458906	WNT11	1	0.00813008	Biological process
GO:0007164	establishment of tissue polarity	1/70	123/17913	0.383224	0.517215	0.458906	WNT11	1	0.00813008	Biological process
GO:0009855	determination of bilateral symmetry	1/70	123/17913	0.383224	0.517215	0.458906	LEFTY1	1	0.00813008	Biological process
GO:0003158	endothelium development	1/70	124/17913	0.385651	0.518904	0.460404	PROC	1	0.00806452	Biological process
GO:0008360	regulation of cell shape	1/70	124/17913	0.385651	0.518904	0.460404	SH3KBP1	1	0.00806452	Biological process
GO:0009799	specification of symmetry	1/70	124/17913	0.385651	0.518904	0.460404	LEFTY1	1	0.00806452	Biological process
GO:0001654	eye development	2/70	342/17913	0.387394	0.518992	0.460483	INHBA/WNT5B	2	0.00584795	Biological process
GO:0035296	regulation of tube diameter	1/70	125/17913	0.388068	0.518992	0.460483	COMP	1	0.008	Biological process
GO:0046887	positive regulation of hormone secretion	1/70	125/17913	0.388068	0.518992	0.460483	INHBA	1	0.008	Biological process
GO:0050671	positive regulation of lymphocyte proliferation	1/70	125/17913	0.388068	0.518992	0.460483	NFATC2	1	0.008	Biological process
GO:0051170	import into nucleus	1/70	125/17913	0.388068	0.518992	0.460483	BACH2	1	0.008	Biological process
GO:0097746	regulation of blood vessel diameter	1/70	125/17913	0.388068	0.518992	0.460483	COMP	1	0.008	Biological process
GO:0007272	ensheathment of neurons	1/70	126/17913	0.390476	0.520111	0.461476	TSPAN2	1	0.00793651	Biological process
GO:0008366	axon ensheathment	1/70	126/17913	0.390476	0.520111	0.461476	TSPAN2	1	0.00793651	Biological process
GO:0032946	positive regulation of mononuclear cell proliferation	1/70	126/17913	0.390476	0.520111	0.461476	NFATC2	1	0.00793651	Biological process
GO:0097553	calcium ion transmembrane import into cytosol	1/70	126/17913	0.390476	0.520111	0.461476	GRIN2D	1	0.00793651	Biological process
GO:0051260	protein homooligomerization	2/70	345/17913	0.391559	0.52103	0.462291	KCNG1/KCNJ12	2	0.0057971	Biological process
GO:0031333	negative regulation of protein complex assembly	1/70	127/17913	0.392875	0.521825	0.462996	PMEPA1	1	0.00787402	Biological process
GO:0150063	visual system development	2/70	346/17913	0.392945	0.521825	0.462996	INHBA/WNT5B	2	0.00578035	Biological process
GO:0002576	platelet degranulation	1/70	128/17913	0.395264	0.522285	0.463405	SERPINE1	1	0.0078125	Biological process
GO:0045216	cell-cell junction organization	1/70	128/17913	0.395264	0.522285	0.463405	WNT11	1	0.0078125	Biological process
GO:0051291	protein heterooligomerization	1/70	128/17913	0.395264	0.522285	0.463405	CNGB1	1	0.0078125	Biological process
GO:0051494	negative regulation of cytoskeleton organization	1/70	128/17913	0.395264	0.522285	0.463405	CORO2B	1	0.0078125	Biological process
GO:1903322	positive regulation of protein modification by small protein conjugation or removal	1/70	128/17913	0.395264	0.522285	0.463405	SMAD7	1	0.0078125	Biological process
GO:0008037	cell recognition	1/70	129/17913	0.397645	0.523862	0.464804	VCAN	1	0.00775194	Biological process
GO:0030518	intracellular steroid hormone receptor signaling pathway	1/70	129/17913	0.397645	0.523862	0.464804	PMEPA1	1	0.00775194	Biological process
GO:1903364	positive regulation of cellular protein catabolic process	1/70	129/17913	0.397645	0.523862	0.464804	SMAD7	1	0.00775194	Biological process
GO:0048880	sensory system development	2/70	351/17913	0.399853	0.525939	0.466646	INHBA/WNT5B	2	0.00569801	Biological process
GO:0016999	antibiotic metabolic process	1/70	130/17913	0.400015	0.525939	0.466646	MMP3	1	0.00769231	Biological process
GO:0007224	smoothened signaling pathway	1/70	131/17913	0.402377	0.527995	0.468471	SERPINE2	1	0.00763359	Biological process
GO:0045598	regulation of fat cell differentiation	1/70	131/17913	0.402377	0.527995	0.468471	WNT5B	1	0.00763359	Biological process
GO:0007292	female gamete generation	1/70	132/17913	0.40473	0.529508	0.469813	INHBA	1	0.00757576	Biological process
GO:0007586	digestion	1/70	132/17913	0.40473	0.529508	0.469813	ADM2	1	0.00757576	Biological process
GO:0048565	digestive tract development	1/70	132/17913	0.40473	0.529508	0.469813	WNT11	1	0.00757576	Biological process
GO:0046631	alpha-beta T cell activation	1/70	133/17913	0.407073	0.531524	0.471602	SMAD7	1	0.0075188	Biological process
GO:0050880	regulation of blood vessel size	1/70	133/17913	0.407073	0.531524	0.471602	COMP	1	0.0075188	Biological process
GO:0031644	regulation of neurological system process	1/70	134/17913	0.409408	0.532995	0.472907	GRIN2D	1	0.00746269	Biological process
GO:0035150	regulation of tube size	1/70	134/17913	0.409408	0.532995	0.472907	COMP	1	0.00746269	Biological process
GO:0070665	positive regulation of leukocyte proliferation	1/70	134/17913	0.409408	0.532995	0.472907	NFATC2	1	0.00746269	Biological process
GO:0002822	regulation of adaptive immune response based on somatic recombination of immune receptors built from immunoglobulin superfamily domains	1/70	135/17913	0.411733	0.533922	0.47373	SMAD7	1	0.00740741	Biological process
GO:0010977	negative regulation of neuron projection development	1/70	135/17913	0.411733	0.533922	0.47373	DRAXIN	1	0.00740741	Biological process
GO:2000241	regulation of reproductive process	1/70	135/17913	0.411733	0.533922	0.47373	INHBA	1	0.00740741	Biological process
GO:2001056	positive regulation of cysteine-type endopeptidase activity	1/70	135/17913	0.411733	0.533922	0.47373	TNFSF15	1	0.00740741	Biological process
GO:0043687	post-translational protein modification	2/70	360/17913	0.412196	0.534	0.473799	PROC/VCAN	2	0.00555556	Biological process
GO:0002706	regulation of lymphocyte mediated immunity	1/70	136/17913	0.414049	0.535876	0.475463	SMAD7	1	0.00735294	Biological process
GO:0008584	male gonad development	1/70	137/17913	0.416356	0.536517	0.476032	INHBA	1	0.00729927	Biological process
GO:0009411	response to UV	1/70	137/17913	0.416356	0.536517	0.476032	IVL	1	0.00729927	Biological process
GO:0050709	negative regulation of protein secretion	1/70	137/17913	0.416356	0.536517	0.476032	SSC5D	1	0.00729927	Biological process
GO:2000058	regulation of ubiquitin-dependent protein catabolic process	1/70	137/17913	0.416356	0.536517	0.476032	SMAD7	1	0.00729927	Biological process
GO:0010675	regulation of cellular carbohydrate metabolic process	1/70	138/17913	0.418655	0.536517	0.476032	SLC45A3	1	0.00724638	Biological process
GO:0010770	positive regulation of cell morphogenesis involved in differentiation	1/70	138/17913	0.418655	0.536517	0.476032	SEMA7A	1	0.00724638	Biological process
GO:0014065	phosphatidylinositol 3-kinase signaling	1/70	138/17913	0.418655	0.536517	0.476032	SERPINE2	1	0.00724638	Biological process
GO:0038127	ERBB signaling pathway	1/70	138/17913	0.418655	0.536517	0.476032	SH3KBP1	1	0.00724638	Biological process
GO:0044344	cellular response to fibroblast growth factor stimulus	1/70	138/17913	0.418655	0.536517	0.476032	FGF5	1	0.00724638	Biological process
GO:0046546	development of primary male sexual characteristics	1/70	138/17913	0.418655	0.536517	0.476032	INHBA	1	0.00724638	Biological process
GO:0010256	endomembrane system organization	2/70	365/17913	0.419002	0.536517	0.476032	DYSF/SERPINE2	2	0.00547945	Biological process
GO:0010876	lipid localization	2/70	366/17913	0.420359	0.537734	0.477112	DYSF/INHBA	2	0.00546448	Biological process
GO:0001738	morphogenesis of a polarized epithelium	1/70	139/17913	0.420944	0.537963	0.477315	WNT11	1	0.00719425	Biological process
GO:0071804	cellular potassium ion transport	1/70	140/17913	0.423225	0.539836	0.478977	KCNG1	1	0.00714286	Biological process
GO:0071805	potassium ion transmembrane transport	1/70	140/17913	0.423225	0.539836	0.478977	KCNG1	1	0.00714286	Biological process
GO:0045807	positive regulation of endocytosis	1/70	141/17913	0.425496	0.542211	0.481084	SERPINE1	1	0.0070922	Biological process
GO:0002792	negative regulation of peptide secretion	1/70	142/17913	0.427759	0.54457	0.483177	SSC5D	1	0.00704225	Biological process
GO:0050777	negative regulation of immune response	1/70	143/17913	0.430013	0.544821	0.483399	SMAD7	1	0.00699301	Biological process
GO:0055123	digestive system development	1/70	143/17913	0.430013	0.544821	0.483399	WNT11	1	0.00699301	Biological process
GO:0062013	positive regulation of small molecule metabolic process	1/70	143/17913	0.430013	0.544821	0.483399	SLC45A3	1	0.00699301	Biological process
GO:0106106	cold-induced thermogenesis	1/70	143/17913	0.430013	0.544821	0.483399	NOVA2	1	0.00699301	Biological process
GO:0120161	regulation of cold-induced thermogenesis	1/70	143/17913	0.430013	0.544821	0.483399	NOVA2	1	0.00699301	Biological process
GO:0042391	regulation of membrane potential	2/70	374/17913	0.431154	0.545281	0.483808	CACNA1G/SMAD7	2	0.00534759	Biological process
GO:0006633	fatty acid biosynthetic process	1/70	144/17913	0.432259	0.545281	0.483808	SLC45A3	1	0.00694444	Biological process
GO:0045834	positive regulation of lipid metabolic process	1/70	144/17913	0.432259	0.545281	0.483808	SLC45A3	1	0.00694444	Biological process
GO:0006874	cellular calcium ion homeostasis	2/70	375/17913	0.432496	0.545281	0.483808	CNGB1/GRIN2D	2	0.00533333	Biological process
GO:0014706	striated muscle tissue development	2/70	376/17913	0.433837	0.545281	0.483808	MSC/SMAD7	2	0.00531915	Biological process
GO:0002262	myeloid cell homeostasis	1/70	145/17913	0.434495	0.545281	0.483808	INHBA	1	0.00689655	Biological process
GO:0035567	non-canonical Wnt signaling pathway	1/70	145/17913	0.434495	0.545281	0.483808	WNT11	1	0.00689655	Biological process
GO:0050806	positive regulation of synaptic transmission	1/70	145/17913	0.434495	0.545281	0.483808	SERPINE2	1	0.00689655	Biological process
GO:0060402	calcium ion transport into cytosol	1/70	145/17913	0.434495	0.545281	0.483808	GRIN2D	1	0.00689655	Biological process
GO:0071774	response to fibroblast growth factor	1/70	145/17913	0.434495	0.545281	0.483808	FGF5	1	0.00689655	Biological process
GO:0043524	negative regulation of neuron apoptotic process	1/70	146/17913	0.436723	0.54704	0.485369	DRAXIN	1	0.00684931	Biological process
GO:0048754	branching morphogenesis of an epithelial tube	1/70	146/17913	0.436723	0.54704	0.485369	ADAMTS16	1	0.00684931	Biological process
GO:0008277	regulation of G protein-coupled receptor signaling pathway	1/70	148/17913	0.441153	0.551545	0.489366	CNGB1	1	0.00675676	Biological process
GO:0008643	carbohydrate transport	1/70	148/17913	0.441153	0.551545	0.489366	SLC45A3	1	0.00675676	Biological process
GO:0045765	regulation of angiogenesis	2/70	383/17913	0.443175	0.55355	0.491145	ADM2/SERPINE1	2	0.00522193	Biological process
GO:0002819	regulation of adaptive immune response	1/70	150/17913	0.445548	0.555467	0.492846	SMAD7	1	0.00666667	Biological process
GO:0030902	hindbrain development	1/70	150/17913	0.445548	0.555467	0.492846	SERPINE2	1	0.00666667	Biological process
GO:0045785	positive regulation of cell adhesion	2/70	388/17913	0.449794	0.559325	0.496268	DYSF/SMAD7	2	0.00515464	Biological process
GO:0055074	calcium ion homeostasis	2/70	388/17913	0.449794	0.559325	0.496268	CNGB1/GRIN2D	2	0.00515464	Biological process
GO:1990845	adaptive thermogenesis	1/70	152/17913	0.44991	0.559325	0.496268	NOVA2	1	0.00657895	Biological process
GO:0022407	regulation of cell-cell adhesion	2/70	389/17913	0.451113	0.560294	0.497128	SERPINE2/SMAD7	2	0.00514139	Biological process
GO:0050729	positive regulation of inflammatory response	1/70	153/17913	0.452078	0.560966	0.497725	SERPINE1	1	0.00653595	Biological process
GO:0060537	muscle tissue development	2/70	392/17913	0.455059	0.563609	0.500069	MSC/SMAD7	2	0.00510204	Biological process
GO:0072503	cellular divalent inorganic cation homeostasis	2/70	392/17913	0.455059	0.563609	0.500069	CNGB1/GRIN2D	2	0.00510204	Biological process
GO:0050804	modulation of chemical synaptic transmission	2/70	393/17913	0.45637	0.563674	0.500128	GRIN2D/SERPINE2	2	0.00508906	Biological process
GO:0032874	positive regulation of stress-activated MAPK cascade	1/70	155/17913	0.456389	0.563674	0.500128	GDF6	1	0.00645161	Biological process
GO:0071695	anatomical structure maturation	1/70	155/17913	0.456389	0.563674	0.500128	XYLT1	1	0.00645161	Biological process
GO:0099177	regulation of trans-synaptic signaling	2/70	394/17913	0.45768	0.56474	0.501073	GRIN2D/SERPINE2	2	0.00507614	Biological process
GO:0007519	skeletal muscle tissue development	1/70	156/17913	0.458532	0.56474	0.501073	MSC	1	0.00641026	Biological process
GO:0070304	positive regulation of stress-activated protein kinase signaling cascade	1/70	156/17913	0.458532	0.56474	0.501073	GDF6	1	0.00641026	Biological process
GO:0060401	cytosolic calcium ion transport	1/70	157/17913	0.460666	0.566842	0.502938	GRIN2D	1	0.00636943	Biological process
GO:0002244	hematopoietic progenitor cell differentiation	1/70	158/17913	0.462792	0.568402	0.504322	INHBA	1	0.00632911	Biological process
GO:0002285	lymphocyte activation involved in immune response	1/70	158/17913	0.462792	0.568402	0.504322	SMAD7	1	0.00632911	Biological process
GO:0050954	sensory perception of mechanical stimulus	1/70	159/17913	0.46491	0.570474	0.506161	SERPINE2	1	0.00628931	Biological process
GO:0046661	male sex differentiation	1/70	160/17913	0.46702	0.572002	0.507517	INHBA	1	0.00625	Biological process
GO:0048015	phosphatidylinositol-mediated signaling	1/70	160/17913	0.46702	0.572002	0.507517	SERPINE2	1	0.00625	Biological process
GO:0003018	vascular process in circulatory system	1/70	161/17913	0.469122	0.573515	0.508859	COMP	1	0.00621118	Biological process
GO:0010950	positive regulation of endopeptidase activity	1/70	161/17913	0.469122	0.573515	0.508859	TNFSF15	1	0.00621118	Biological process
GO:0051302	regulation of cell division	1/70	162/17913	0.471215	0.575543	0.510658	FGF5	1	0.00617284	Biological process
GO:0048017	inositol lipid-mediated signaling	1/70	163/17913	0.4733	0.577025	0.511974	SERPINE2	1	0.00613497	Biological process
GO:2001242	regulation of intrinsic apoptotic signaling pathway	1/70	163/17913	0.4733	0.577025	0.511974	ACKR3	1	0.00613497	Biological process
GO:0007389	pattern specification process	2/70	408/17913	0.475832	0.579579	0.514239	LEFTY1/NTF4	2	0.00490196	Biological process
GO:0043254	regulation of protein complex assembly	2/70	409/17913	0.477115	0.579944	0.514563	MMP3/PMEPA1	2	0.00488998	Biological process
GO:0034614	cellular response to reactive oxygen species	1/70	165/17913	0.477446	0.579944	0.514563	MMP3	1	0.00606061	Biological process
GO:0060538	skeletal muscle organ development	1/70	165/17913	0.477446	0.579944	0.514563	MSC	1	0.00606061	Biological process
GO:0030307	positive regulation of cell growth	1/70	166/17913	0.479507	0.580849	0.515366	SEMA7A	1	0.0060241	Biological process
GO:0031345	negative regulation of cell projection organization	1/70	166/17913	0.479507	0.580849	0.515366	DRAXIN	1	0.0060241	Biological process
GO:0120032	regulation of plasma membrane bounded cell projection assembly	1/70	166/17913	0.479507	0.580849	0.515366	ADAMTS16	1	0.0060241	Biological process
GO:0072507	divalent inorganic cation homeostasis	2/70	412/17913	0.480953	0.581739	0.516156	CNGB1/GRIN2D	2	0.00485437	Biological process
GO:0033209	tumor necrosis factor-mediated signaling pathway	1/70	167/17913	0.48156	0.581739	0.516156	TNFSF15	1	0.00598802	Biological process
GO:0061136	regulation of proteasomal protein catabolic process	1/70	167/17913	0.48156	0.581739	0.516156	SMAD7	1	0.00598802	Biological process
GO:0060491	regulation of cell projection assembly	1/70	168/17913	0.483605	0.583677	0.517875	ADAMTS16	1	0.00595238	Biological process
GO:0030324	lung development	1/70	169/17913	0.485642	0.58502	0.519067	WNT11	1	0.00591716	Biological process
GO:0038095	Fc-epsilon receptor signaling pathway	1/70	169/17913	0.485642	0.58502	0.519067	NFATC2	1	0.00591716	Biological process
GO:0001933	negative regulation of protein phosphorylation	2/70	416/17913	0.486044	0.58502	0.519067	PMEPA1/SMAD7	2	0.00480769	Biological process
GO:0001936	regulation of endothelial cell proliferation	1/70	170/17913	0.487672	0.585383	0.519389	DYSF	1	0.00588235	Biological process
GO:0048771	tissue remodeling	1/70	170/17913	0.487672	0.585383	0.519389	EFNA2	1	0.00588235	Biological process
GO:0050728	negative regulation of inflammatory response	1/70	170/17913	0.487672	0.585383	0.519389	PROC	1	0.00588235	Biological process
GO:0010921	regulation of phosphatase activity	1/70	171/17913	0.489693	0.586745	0.520598	SPOCD1	1	0.00584795	Biological process
GO:0050821	protein stabilization	1/70	171/17913	0.489693	0.586745	0.520598	SMAD7	1	0.00584795	Biological process
GO:0001659	temperature homeostasis	1/70	172/17913	0.491706	0.587562	0.521323	NOVA2	1	0.00581395	Biological process
GO:0007163	establishment or maintenance of cell polarity	1/70	172/17913	0.491706	0.587562	0.521323	WNT11	1	0.00581395	Biological process
GO:0048660	regulation of smooth muscle cell proliferation	1/70	172/17913	0.491706	0.587562	0.521323	CNN1	1	0.00581395	Biological process
GO:0048732	gland development	2/70	422/17913	0.493623	0.587837	0.521566	SERPINE2/WNT11	2	0.00473934	Biological process
GO:0030323	respiratory tube development	1/70	173/17913	0.493712	0.587837	0.521566	WNT11	1	0.00578035	Biological process
GO:0051897	positive regulation of protein kinase B signaling	1/70	173/17913	0.493712	0.587837	0.521566	FGF5	1	0.00578035	Biological process
GO:0071478	cellular response to radiation	1/70	173/17913	0.493712	0.587837	0.521566	CNGB1	1	0.00578035	Biological process
GO:0048659	smooth muscle cell proliferation	1/70	174/17913	0.49571	0.589685	0.523206	CNN1	1	0.00574713	Biological process
GO:0022900	electron transport chain	1/70	175/17913	0.4977	0.59041	0.523849	RDH16	1	0.00571429	Biological process
GO:0046394	carboxylic acid biosynthetic process	2/70	426/17913	0.498637	0.59041	0.523849	SLC45A3/VCAN	2	0.00469484	Biological process
GO:0048608	reproductive structure development	2/70	426/17913	0.498637	0.59041	0.523849	INHBA/SERPINE2	2	0.00469484	Biological process
GO:0048736	appendage development	1/70	176/17913	0.499682	0.59041	0.523849	COMP	1	0.00568182	Biological process
GO:0060173	limb development	1/70	176/17913	0.499682	0.59041	0.523849	COMP	1	0.00568182	Biological process
GO:0071222	cellular response to lipopolysaccharide	1/70	176/17913	0.499682	0.59041	0.523849	SERPINE1	1	0.00568182	Biological process
GO:1901136	carbohydrate derivative catabolic process	1/70	176/17913	0.499682	0.59041	0.523849	VCAN	1	0.00568182	Biological process
GO:0016053	organic acid biosynthetic process	2/70	427/17913	0.499886	0.59041	0.523849	SLC45A3/VCAN	2	0.00468384	Biological process
GO:0016525	negative regulation of angiogenesis	1/70	177/17913	0.501656	0.591132	0.52449	SERPINE1	1	0.00564972	Biological process
GO:0043112	receptor metabolic process	1/70	177/17913	0.501656	0.591132	0.52449	ACKR3	1	0.00564972	Biological process
GO:0061458	reproductive system development	2/70	429/17913	0.502378	0.591132	0.52449	INHBA/SERPINE2	2	0.00466201	Biological process
GO:0006367	transcription initiation from RNA polymerase II promoter	1/70	178/17913	0.503623	0.591132	0.52449	TCF4	1	0.00561798	Biological process
GO:0010565	regulation of cellular ketone metabolic process	1/70	178/17913	0.503623	0.591132	0.52449	SLC45A3	1	0.00561798	Biological process
GO:0061138	morphogenesis of a branching epithelium	1/70	178/17913	0.503623	0.591132	0.52449	ADAMTS16	1	0.00561798	Biological process
GO:2001235	positive regulation of apoptotic signaling pathway	1/70	178/17913	0.503623	0.591132	0.52449	INHBA	1	0.00561798	Biological process
GO:0006575	cellular modified amino acid metabolic process	1/70	179/17913	0.505582	0.591335	0.52467	CHAC1	1	0.00558659	Biological process
GO:0007219	Notch signaling pathway	1/70	179/17913	0.505582	0.591335	0.52467	CHAC1	1	0.00558659	Biological process
GO:0038061	NIK/NF-kappaB signaling	1/70	179/17913	0.505582	0.591335	0.52467	TNFSF15	1	0.00558659	Biological process
GO:2000181	negative regulation of blood vessel morphogenesis	1/70	179/17913	0.505582	0.591335	0.52467	SERPINE1	1	0.00558659	Biological process
GO:0010952	positive regulation of peptidase activity	1/70	180/17913	0.507534	0.592571	0.525766	TNFSF15	1	0.00555556	Biological process
GO:0043902	positive regulation of multi-organism process	1/70	180/17913	0.507534	0.592571	0.525766	INHBA	1	0.00555556	Biological process
GO:0043401	steroid hormone mediated signaling pathway	1/70	181/17913	0.509478	0.593793	0.526851	PMEPA1	1	0.00552486	Biological process
GO:1905330	regulation of morphogenesis of an epithelium	1/70	181/17913	0.509478	0.593793	0.526851	WNT11	1	0.00552486	Biological process
GO:1903708	positive regulation of hemopoiesis	1/70	182/17913	0.511414	0.595526	0.528388	INHBA	1	0.00549451	Biological process
GO:0071219	cellular response to molecule of bacterial origin	1/70	183/17913	0.513343	0.597246	0.529915	SERPINE1	1	0.00546448	Biological process
GO:0002697	regulation of immune effector process	2/70	441/17913	0.517165	0.598553	0.531074	SEMA7A/SMAD7	2	0.00453515	Biological process
GO:0001935	endothelial cell proliferation	1/70	185/17913	0.517178	0.598553	0.531074	DYSF	1	0.00540541	Biological process
GO:0002703	regulation of leukocyte mediated immunity	1/70	185/17913	0.517178	0.598553	0.531074	SMAD7	1	0.00540541	Biological process
GO:0051147	regulation of muscle cell differentiation	1/70	185/17913	0.517178	0.598553	0.531074	NFATC2	1	0.00540541	Biological process
GO:1902115	regulation of organelle assembly	1/70	185/17913	0.517178	0.598553	0.531074	ADAMTS16	1	0.00540541	Biological process
GO:1902905	positive regulation of supramolecular fiber organization	1/70	185/17913	0.517178	0.598553	0.531074	WNT11	1	0.00540541	Biological process
GO:0042110	T cell activation	2/70	443/17913	0.519601	0.600832	0.533096	NFATC2/SMAD7	2	0.00451467	Biological process
GO:0051224	negative regulation of protein transport	1/70	189/17913	0.52476	0.606267	0.537919	SSC5D	1	0.005291	Biological process
GO:0002683	negative regulation of immune system process	2/70	451/17913	0.529268	0.610943	0.542067	INHBA/SMAD7	2	0.00443459	Biological process
GO:0001763	morphogenesis of a branching structure	1/70	192/17913	0.530369	0.611147	0.542249	ADAMTS16	1	0.00520833	Biological process
GO:0045732	positive regulation of protein catabolic process	1/70	192/17913	0.530369	0.611147	0.542249	SMAD7	1	0.00520833	Biological process
GO:0031099	regeneration	1/70	194/17913	0.534072	0.613812	0.544613	DYSF	1	0.00515464	Biological process
GO:0071241	cellular response to inorganic substance	1/70	194/17913	0.534072	0.613812	0.544613	MMP3	1	0.00515464	Biological process
GO:2000377	regulation of reactive oxygen species metabolic process	1/70	194/17913	0.534072	0.613812	0.544613	MMP3	1	0.00515464	Biological process
GO:0046890	regulation of lipid biosynthetic process	1/70	195/17913	0.535912	0.615393	0.546016	SLC45A3	1	0.00512821	Biological process
GO:0010975	regulation of neuron projection development	2/70	458/17913	0.537621	0.616429	0.546935	DRAXIN/SEMA7A	2	0.00436681	Biological process
GO:0043281	regulation of cysteine-type endopeptidase activity involved in apoptotic process	1/70	196/17913	0.537746	0.616429	0.546935	TNFSF15	1	0.00510204	Biological process
GO:0002699	positive regulation of immune effector process	1/70	198/17913	0.541392	0.619	0.549216	SEMA7A	1	0.00505051	Biological process
GO:0006109	regulation of carbohydrate metabolic process	1/70	198/17913	0.541392	0.619	0.549216	SLC45A3	1	0.00505051	Biological process
GO:1903050	regulation of proteolysis involved in cellular protein catabolic process	1/70	198/17913	0.541392	0.619	0.549216	SMAD7	1	0.00505051	Biological process
GO:0030278	regulation of ossification	1/70	199/17913	0.543204	0.619467	0.549631	COMP	1	0.00502513	Biological process
GO:0050670	regulation of lymphocyte proliferation	1/70	199/17913	0.543204	0.619467	0.549631	NFATC2	1	0.00502513	Biological process
GO:0050679	positive regulation of epithelial cell proliferation	1/70	199/17913	0.543204	0.619467	0.549631	DYSF	1	0.00502513	Biological process
GO:0032944	regulation of mononuclear cell proliferation	1/70	200/17913	0.545009	0.620991	0.550983	NFATC2	1	0.005	Biological process
GO:0045665	negative regulation of neuron differentiation	1/70	201/17913	0.546807	0.621436	0.551377	DRAXIN	1	0.00497512	Biological process
GO:0050707	regulation of cytokine secretion	1/70	201/17913	0.546807	0.621436	0.551377	SSC5D	1	0.00497512	Biological process
GO:2001020	regulation of response to DNA damage stimulus	1/70	201/17913	0.546807	0.621436	0.551377	ACKR3	1	0.00497512	Biological process
GO:0006875	cellular metal ion homeostasis	2/70	467/17913	0.548213	0.621966	0.551848	CNGB1/GRIN2D	2	0.00428265	Biological process
GO:0050900	leukocyte migration	2/70	467/17913	0.548213	0.621966	0.551848	DYSF/SERPINE1	2	0.00428265	Biological process
GO:0006006	glucose metabolic process	1/70	204/17913	0.552159	0.625907	0.555344	SLC45A3	1	0.00490196	Biological process
GO:0051495	positive regulation of cytoskeleton organization	1/70	205/17913	0.553929	0.626414	0.555794	WNT11	1	0.00487805	Biological process
GO:0048871	multicellular organismal homeostasis	2/70	472/17913	0.554026	0.626414	0.555794	CNGB1/NOVA2	2	0.00423729	Biological process
GO:0051493	regulation of cytoskeleton organization	2/70	472/17913	0.554026	0.626414	0.555794	CORO2B/WNT11	2	0.00423729	Biological process
GO:0035303	regulation of dephosphorylation	1/70	206/17913	0.555693	0.627227	0.556516	SPOCD1	1	0.00485437	Biological process
GO:0071216	cellular response to biotic stimulus	1/70	206/17913	0.555693	0.627227	0.556516	SERPINE1	1	0.00485437	Biological process
GO:1901215	negative regulation of neuron death	1/70	207/17913	0.557449	0.628674	0.557799	DRAXIN	1	0.00483092	Biological process
GO:0007601	visual perception	1/70	209/17913	0.560942	0.632074	0.560816	CNGB1	1	0.00478469	Biological process
GO:0043523	regulation of neuron apoptotic process	1/70	210/17913	0.562678	0.632953	0.561596	DRAXIN	1	0.00476191	Biological process
GO:0065004	protein-DNA complex assembly	1/70	210/17913	0.562678	0.632953	0.561596	TCF4	1	0.00476191	Biological process
GO:0060627	regulation of vesicle-mediated transport	2/70	480/17913	0.563219	0.633024	0.561659	DYSF/SERPINE1	2	0.00416667	Biological process
GO:0098542	defense response to other organism	2/70	481/17913	0.564359	0.633767	0.562318	SERPINE1/SSC5D	2	0.004158	Biological process
GO:0050953	sensory perception of light stimulus	1/70	213/17913	0.567845	0.637141	0.565312	CNGB1	1	0.00469484	Biological process
GO:0001894	tissue homeostasis	1/70	214/17913	0.569554	0.637978	0.566054	CNGB1	1	0.0046729	Biological process
GO:0070663	regulation of leukocyte proliferation	1/70	214/17913	0.569554	0.637978	0.566054	NFATC2	1	0.0046729	Biological process
GO:0042445	hormone metabolic process	1/70	215/17913	0.571257	0.639344	0.567266	RDH16	1	0.00465116	Biological process
GO:0009755	hormone-mediated signaling pathway	1/70	216/17913	0.572952	0.6407	0.56847	PMEPA1	1	0.00462963	Biological process
GO:0008406	gonad development	1/70	217/17913	0.574642	0.642047	0.569665	INHBA	1	0.0046083	Biological process
GO:0032872	regulation of stress-activated MAPK cascade	1/70	220/17913	0.57967	0.647119	0.574165	GDF6	1	0.00454546	Biological process
GO:0048738	cardiac muscle tissue development	1/70	221/17913	0.581333	0.648428	0.575327	SMAD7	1	0.00452489	Biological process
GO:0070302	regulation of stress-activated protein kinase signaling cascade	1/70	222/17913	0.582989	0.649182	0.575996	GDF6	1	0.0045045	Biological process
GO:2000116	regulation of cysteine-type endopeptidase activity	1/70	222/17913	0.582989	0.649182	0.575996	TNFSF15	1	0.0045045	Biological process
GO:0045137	development of primary sexual characteristics	1/70	223/17913	0.584639	0.650116	0.576824	INHBA	1	0.00448431	Biological process
GO:1901615	organic hydroxy compound metabolic process	2/70	500/17913	0.585618	0.650116	0.576824	DYSF/RDH16	2	0.004	Biological process
GO:0031424	keratinization	1/70	224/17913	0.586283	0.650116	0.576824	IVL	1	0.00446429	Biological process
GO:0050851	antigen receptor-mediated signaling pathway	1/70	224/17913	0.586283	0.650116	0.576824	NFATC2	1	0.00446429	Biological process
GO:0098656	anion transmembrane transport	1/70	224/17913	0.586283	0.650116	0.576824	SLC13A5	1	0.00446429	Biological process
GO:0044706	multi-multicellular organism process	1/70	225/17913	0.58792	0.651386	0.577951	SERPINE2	1	0.00444444	Biological process
GO:0000302	response to reactive oxygen species	1/70	230/17913	0.596011	0.659247	0.584925	MMP3	1	0.00434783	Biological process
GO:1903362	regulation of cellular protein catabolic process	1/70	230/17913	0.596011	0.659247	0.584925	SMAD7	1	0.00434783	Biological process
GO:0006352	DNA-templated transcription, initiation	1/70	231/17913	0.59761	0.659913	0.585517	TCF4	1	0.004329	Biological process
GO:0018105	peptidyl-serine phosphorylation	1/70	231/17913	0.59761	0.659913	0.585517	SMAD7	1	0.004329	Biological process
GO:0097305	response to alcohol	1/70	232/17913	0.599203	0.661121	0.586588	INHBA	1	0.00431035	Biological process
GO:0031348	negative regulation of defense response	1/70	237/17913	0.607075	0.668692	0.593306	PROC	1	0.00421941	Biological process
GO:0048863	stem cell differentiation	1/70	237/17913	0.607075	0.668692	0.593306	NTF4	1	0.00421941	Biological process
GO:0031503	protein-containing complex localization	1/70	238/17913	0.608631	0.668737	0.593346	SMAD7	1	0.00420168	Biological process
GO:0045165	cell fate commitment	1/70	238/17913	0.608631	0.668737	0.593346	NTF4	1	0.00420168	Biological process
GO:0051402	neuron apoptotic process	1/70	238/17913	0.608631	0.668737	0.593346	DRAXIN	1	0.00420168	Biological process
GO:0019318	hexose metabolic process	1/70	239/17913	0.610181	0.669329	0.593871	SLC45A3	1	0.0041841	Biological process
GO:0031334	positive regulation of protein complex assembly	1/70	239/17913	0.610181	0.669329	0.593871	MMP3	1	0.0041841	Biological process
GO:0071824	protein-DNA complex subunit organization	1/70	240/17913	0.611725	0.669934	0.594408	TCF4	1	0.00416667	Biological process
GO:0038093	Fc receptor signaling pathway	1/70	241/17913	0.613263	0.669934	0.594408	NFATC2	1	0.00414938	Biological process
GO:0042180	cellular ketone metabolic process	1/70	241/17913	0.613263	0.669934	0.594408	SLC45A3	1	0.00414938	Biological process
GO:0048872	homeostasis of number of cells	1/70	241/17913	0.613263	0.669934	0.594408	INHBA	1	0.00414938	Biological process
GO:0051896	regulation of protein kinase B signaling	1/70	241/17913	0.613263	0.669934	0.594408	FGF5	1	0.00414938	Biological process
GO:0033002	muscle cell proliferation	1/70	243/17913	0.616321	0.672165	0.596388	CNN1	1	0.00411523	Biological process
GO:0071383	cellular response to steroid hormone stimulus	1/70	243/17913	0.616321	0.672165	0.596388	PMEPA1	1	0.00411523	Biological process
GO:0046651	lymphocyte proliferation	1/70	244/17913	0.617841	0.673268	0.597366	NFATC2	1	0.00409836	Biological process
GO:0032943	mononuclear cell proliferation	1/70	246/17913	0.620863	0.676005	0.599795	NFATC2	1	0.00406504	Biological process
GO:0007611	learning or memory	1/70	247/17913	0.622365	0.677084	0.600752	NTF4	1	0.00404858	Biological process
GO:0045637	regulation of myeloid cell differentiation	1/70	250/17913	0.626837	0.68083	0.604075	INHBA	1	0.004	Biological process
GO:2000027	regulation of animal organ morphogenesis	1/70	250/17913	0.626837	0.68083	0.604075	WNT11	1	0.004	Biological process
GO:0022409	positive regulation of cell-cell adhesion	1/70	251/17913	0.628315	0.681877	0.605004	SMAD7	1	0.00398406	Biological process
GO:0018209	peptidyl-serine modification	1/70	252/17913	0.629789	0.682916	0.605926	SMAD7	1	0.00396825	Biological process
GO:0051650	establishment of vesicle localization	1/70	253/17913	0.631256	0.683947	0.606841	COL7A1	1	0.00395257	Biological process
GO:0034976	response to endoplasmic reticulum stress	1/70	254/17913	0.632717	0.68441	0.607252	CHAC1	1	0.00393701	Biological process
GO:0046883	regulation of hormone secretion	1/70	254/17913	0.632717	0.68441	0.607252	INHBA	1	0.00393701	Biological process
GO:0007204	positive regulation of cytosolic calcium ion concentration	1/70	255/17913	0.634173	0.685425	0.608153	GRIN2D	1	0.00392157	Biological process
GO:0051251	positive regulation of lymphocyte activation	1/70	258/17913	0.638507	0.689546	0.611809	NFATC2	1	0.00387597	Biological process
GO:0016579	protein deubiquitination	1/70	260/17913	0.641368	0.692071	0.614049	SMAD7	1	0.00384615	Biological process
GO:0021700	developmental maturation	1/70	262/17913	0.644207	0.694568	0.616265	XYLT1	1	0.00381679	Biological process
GO:0010976	positive regulation of neuron projection development	1/70	265/17913	0.648423	0.698545	0.619794	SEMA7A	1	0.00377358	Biological process
GO:0071356	cellular response to tumor necrosis factor	1/70	266/17913	0.649818	0.699478	0.620622	TNFSF15	1	0.0037594	Biological process
GO:0043491	protein kinase B signaling	1/70	268/17913	0.65259	0.701665	0.622562	FGF5	1	0.00373134	Biological process
GO:0000082	G1/S transition of mitotic cell cycle	1/70	269/17913	0.653969	0.701665	0.622562	INHBA	1	0.00371747	Biological process
GO:0007548	sex differentiation	1/70	269/17913	0.653969	0.701665	0.622562	INHBA	1	0.00371747	Biological process
GO:0072593	reactive oxygen species metabolic process	1/70	269/17913	0.653969	0.701665	0.622562	MMP3	1	0.00371747	Biological process
GO:0051648	vesicle localization	1/70	270/17913	0.655341	0.702	0.622859	COL7A1	1	0.0037037	Biological process
GO:0070661	leukocyte proliferation	1/70	270/17913	0.655341	0.702	0.622859	NFATC2	1	0.0037037	Biological process
GO:0050768	negative regulation of neurogenesis	1/70	271/17913	0.656709	0.702084	0.622933	DRAXIN	1	0.00369004	Biological process
GO:0051403	stress-activated MAPK cascade	1/70	271/17913	0.656709	0.702084	0.622933	GDF6	1	0.00369004	Biological process
GO:0030522	intracellular receptor signaling pathway	1/70	272/17913	0.658071	0.702084	0.622933	PMEPA1	1	0.00367647	Biological process
GO:0031647	regulation of protein stability	1/70	272/17913	0.658071	0.702084	0.622933	SMAD7	1	0.00367647	Biological process
GO:0051348	negative regulation of transferase activity	1/70	272/17913	0.658071	0.702084	0.622933	SMAD7	1	0.00367647	Biological process
GO:0070646	protein modification by small protein removal	1/70	273/17913	0.659428	0.702965	0.623715	SMAD7	1	0.003663	Biological process
GO:0048562	embryonic organ morphogenesis	1/70	276/17913	0.663466	0.706701	0.62703	WNT11	1	0.00362319	Biological process
GO:0005996	monosaccharide metabolic process	1/70	277/17913	0.664802	0.707555	0.627787	SLC45A3	1	0.00361011	Biological process
GO:0031098	stress-activated protein kinase signaling cascade	1/70	278/17913	0.666132	0.708401	0.628538	GDF6	1	0.00359712	Biological process
GO:0034612	response to tumor necrosis factor	1/70	284/17913	0.674007	0.7162	0.635458	TNFSF15	1	0.00352113	Biological process
GO:0050890	cognition	1/70	286/17913	0.67659	0.717793	0.636871	NTF4	1	0.0034965	Biological process
GO:0051235	maintenance of location	1/70	286/17913	0.67659	0.717793	0.636871	DYSF	1	0.0034965	Biological process
GO:0000209	protein polyubiquitination	1/70	288/17913	0.679154	0.71936	0.638262	DYSF	1	0.00347222	Biological process
GO:0044843	cell cycle G1/S phase transition	1/70	288/17913	0.679154	0.71936	0.638262	INHBA	1	0.00347222	Biological process
GO:0051961	negative regulation of nervous system development	1/70	290/17913	0.681697	0.721477	0.64014	DRAXIN	1	0.00344828	Biological process
GO:0002449	lymphocyte mediated immunity	1/70	293/17913	0.685476	0.72374	0.642148	SMAD7	1	0.00341297	Biological process
GO:0015849	organic acid transport	1/70	293/17913	0.685476	0.72374	0.642148	SLC13A5	1	0.00341297	Biological process
GO:0046942	carboxylic acid transport	1/70	293/17913	0.685476	0.72374	0.642148	SLC13A5	1	0.00341297	Biological process
GO:0002460	adaptive immune response based on somatic recombination of immune receptors built from immunoglobulin superfamily domains	1/70	295/17913	0.68797	0.72464	0.642946	SMAD7	1	0.00338983	Biological process
GO:0032496	response to lipopolysaccharide	1/70	295/17913	0.68797	0.72464	0.642946	SERPINE1	1	0.00338983	Biological process
GO:1903037	regulation of leukocyte cell-cell adhesion	1/70	295/17913	0.68797	0.72464	0.642946	SMAD7	1	0.00338983	Biological process
GO:0034599	cellular response to oxidative stress	1/70	296/17913	0.68921	0.725368	0.643593	MMP3	1	0.00337838	Biological process
GO:0030216	keratinocyte differentiation	1/70	298/17913	0.691675	0.727384	0.645382	IVL	1	0.00335571	Biological process
GO:0046879	hormone secretion	1/70	301/17913	0.695336	0.730655	0.648283	INHBA	1	0.00332226	Biological process
GO:0006913	nucleocytoplasmic transport	1/70	302/17913	0.696547	0.731347	0.648897	BACH2	1	0.00331126	Biological process
GO:0002696	positive regulation of leukocyte activation	1/70	305/17913	0.700151	0.733967	0.651222	NFATC2	1	0.00327869	Biological process
GO:0051169	nuclear transport	1/70	305/17913	0.700151	0.733967	0.651222	BACH2	1	0.00327869	Biological process
GO:0006909	phagocytosis	1/70	308/17913	0.703713	0.737117	0.654017	DYSF	1	0.00324675	Biological process
GO:0051188	cofactor biosynthetic process	1/70	310/17913	0.706065	0.738996	0.655684	CHAC1	1	0.00322581	Biological process
GO:0009914	hormone transport	1/70	311/17913	0.707234	0.739635	0.656251	INHBA	1	0.00321543	Biological process
GO:1901214	regulation of neuron death	1/70	313/17913	0.709558	0.741479	0.657888	DRAXIN	1	0.00319489	Biological process
GO:0010721	negative regulation of cell development	1/70	317/17913	0.714151	0.745691	0.661624	DRAXIN	1	0.00315457	Biological process
GO:0003002	regionalization	1/70	318/17913	0.715288	0.74629	0.662156	NTF4	1	0.00314465	Biological process
GO:0050867	positive regulation of cell activation	1/70	319/17913	0.716421	0.746883	0.662682	NFATC2	1	0.0031348	Biological process
GO:0071496	cellular response to external stimulus	1/70	320/17913	0.717549	0.747471	0.663203	WNT11	1	0.003125	Biological process
GO:0008202	steroid metabolic process	1/70	321/17913	0.718673	0.748053	0.66372	RDH16	1	0.00311526	Biological process
GO:0022412	cellular process involved in reproduction in multicellular organism	1/70	326/17913	0.724227	0.753241	0.668323	INHBA	1	0.00306749	Biological process
GO:0007159	leukocyte cell-cell adhesion	1/70	328/17913	0.726418	0.754335	0.669294	SMAD7	1	0.00304878	Biological process
GO:0043161	proteasome-mediated ubiquitin-dependent protein catabolic process	1/70	328/17913	0.726418	0.754335	0.669294	SMAD7	1	0.00304878	Biological process
GO:0006869	lipid transport	1/70	332/17913	0.730748	0.758237	0.672756	INHBA	1	0.00301205	Biological process
GO:0010038	response to metal ion	1/70	335/17913	0.733952	0.760369	0.674648	CACNA1G	1	0.00298507	Biological process
GO:0060271	cilium assembly	1/70	335/17913	0.733952	0.760369	0.674648	ADAMTS16	1	0.00298507	Biological process
GO:0006631	fatty acid metabolic process	1/70	339/17913	0.738165	0.763539	0.67746	SLC45A3	1	0.00294985	Biological process
GO:0043547	positive regulation of GTPase activity	1/70	339/17913	0.738165	0.763539	0.67746	WNT11	1	0.00294985	Biological process
GO:0031331	positive regulation of cellular catabolic process	1/70	341/17913	0.740246	0.765095	0.678841	SMAD7	1	0.00293255	Biological process
GO:0000377	RNA splicing, via transesterification reactions with bulged adenosine as nucleophile	1/70	344/17913	0.743338	0.767093	0.680613	NOVA2	1	0.00290698	Biological process
GO:0000398	mRNA splicing, via spliceosome	1/70	344/17913	0.743338	0.767093	0.680613	NOVA2	1	0.00290698	Biological process
GO:0009913	epidermal cell differentiation	1/70	346/17913	0.74538	0.768002	0.68142	IVL	1	0.00289017	Biological process
GO:0044782	cilium organization	1/70	346/17913	0.74538	0.768002	0.68142	ADAMTS16	1	0.00289017	Biological process
GO:0070997	neuron death	1/70	347/17913	0.746394	0.768449	0.681817	DRAXIN	1	0.00288184	Biological process
GO:0000375	RNA splicing, via transesterification reactions	1/70	348/17913	0.747405	0.768892	0.68221	NOVA2	1	0.00287356	Biological process
GO:0010639	negative regulation of organelle organization	1/70	352/17913	0.751408	0.77241	0.685331	CORO2B	1	0.00284091	Biological process
GO:0031346	positive regulation of cell projection organization	1/70	362/17913	0.761144	0.781205	0.693134	SEMA7A	1	0.00276243	Biological process
GO:0035690	cellular response to drug	1/70	362/17913	0.761144	0.781205	0.693134	MMP3	1	0.00276243	Biological process
GO:0050678	regulation of epithelial cell proliferation	1/70	369/17913	0.767734	0.787358	0.698594	DYSF	1	0.00271003	Biological process
GO:0048545	response to steroid hormone	1/70	375/17913	0.77324	0.792391	0.70306	PMEPA1	1	0.00266667	Biological process
GO:0018205	peptidyl-lysine modification	1/70	376/17913	0.774145	0.792705	0.703338	IVL	1	0.00265957	Biological process
GO:1903532	positive regulation of secretion by cell	1/70	381/17913	0.778617	0.796669	0.706855	INHBA	1	0.00262467	Biological process
GO:0010498	proteasomal protein catabolic process	1/70	382/17913	0.779501	0.796957	0.707111	SMAD7	1	0.0026178	Biological process
GO:0009896	positive regulation of catabolic process	1/70	392/17913	0.788151	0.805179	0.714406	SMAD7	1	0.00255102	Biological process
GO:0002429	immune response-activating cell surface receptor signaling pathway	1/70	399/17913	0.794006	0.810535	0.719158	NFATC2	1	0.00250627	Biological process
GO:0019216	regulation of lipid metabolic process	1/70	402/17913	0.796467	0.81242	0.720831	SLC45A3	1	0.00248756	Biological process
GO:0043900	regulation of multi-organism process	1/70	408/17913	0.8013	0.816722	0.724648	INHBA	1	0.00245098	Biological process
GO:0051047	positive regulation of secretion	1/70	409/17913	0.802095	0.816903	0.724808	INHBA	1	0.00244499	Biological process
GO:0043087	regulation of GTPase activity	1/70	410/17913	0.802886	0.81708	0.724966	WNT11	1	0.00243902	Biological process
GO:0048568	embryonic organ development	1/70	413/17913	0.805242	0.81822	0.725977	WNT11	1	0.00242131	Biological process
GO:0060249	anatomical structure homeostasis	1/70	413/17913	0.805242	0.81822	0.725977	CNGB1	1	0.00242131	Biological process
GO:0050673	epithelial cell proliferation	1/70	425/17913	0.81439	0.826881	0.733661	DYSF	1	0.00235294	Biological process
GO:0015711	organic anion transport	1/70	430/17913	0.818076	0.829987	0.736417	SLC13A5	1	0.00232558	Biological process
GO:0023061	signal release	1/70	433/17913	0.820252	0.831558	0.737811	INHBA	1	0.00230947	Biological process
GO:0002768	immune response-regulating cell surface receptor signaling pathway	1/70	434/17913	0.820972	0.831651	0.737893	NFATC2	1	0.00230415	Biological process
GO:0062012	regulation of small molecule metabolic process	1/70	439/17913	0.824529	0.834051	0.740023	SLC45A3	1	0.0022779	Biological process
GO:0008380	RNA splicing	1/70	440/17913	0.825232	0.834051	0.740023	NOVA2	1	0.00227273	Biological process
GO:1904951	positive regulation of establishment of protein localization	1/70	440/17913	0.825232	0.834051	0.740023	CORO2B	1	0.00227273	Biological process
GO:0006979	response to oxidative stress	1/70	442/17913	0.826629	0.834826	0.740711	MMP3	1	0.00226244	Biological process
GO:0001667	ameboidal-type cell migration	1/70	446/17913	0.829392	0.836977	0.742619	WNT11	1	0.00224215	Biological process
GO:0051656	establishment of organelle localization	1/70	448/17913	0.830756	0.837716	0.743275	COL7A1	1	0.00223214	Biological process
GO:0007608	sensory perception of smell	1/70	452/17913	0.833454	0.839796	0.745121	CNGB1	1	0.00221239	Biological process
GO:0050708	regulation of protein secretion	1/70	456/17913	0.836108	0.841831	0.746926	SSC5D	1	0.00219298	Biological process
GO:0016311	dephosphorylation	1/70	458/17913	0.83742	0.842511	0.747529	SPOCD1	1	0.00218341	Biological process
GO:0007264	small GTPase mediated signal transduction	1/70	465/17913	0.84193	0.8464	0.75098	RRAD	1	0.00215054	Biological process
GO:0031667	response to nutrient levels	1/70	466/17913	0.842565	0.8464	0.75098	WNT11	1	0.00214592	Biological process
GO:0002791	regulation of peptide secretion	1/70	483/17913	0.852969	0.856203	0.759678	SSC5D	1	0.00207039	Biological process
GO:1901652	response to peptide	1/70	491/17913	0.857628	0.860149	0.763179	MMP3	1	0.00203666	Biological process
GO:0022411	cellular component disassembly	1/70	492/17913	0.8582	0.860149	0.763179	MMP3	1	0.00203252	Biological process
GO:0009593	detection of chemical stimulus	1/70	498/17913	0.861585	0.862142	0.764947	SSC5D	1	0.00200803	Biological process
GO:0009991	response to extracellular stimulus	1/70	498/17913	0.861585	0.862142	0.764947	WNT11	1	0.00200803	Biological process
GO:0006397	mRNA processing	1/70	499/17913	0.862142	0.862142	0.764947	NOVA2	1	0.00200401	Biological process
GO:0031012	extracellular matrix	14/69	468/18678	1.39e-09	1.54e-07	1.29e-07	COL20A1/COL27A1/COL6A3/COL7A1/COMP/MMP3/PODNL1/SEMA7A/SERPINE1/SERPINE2/SSC5D/VCAN/WNT11/WNT5B	14	0.0299145	Cellular component
GO:0062023	collagen-containing extracellular matrix	12/69	399/18678	2.25e-08	1.25e-06	1.04e-06	COL20A1/COL27A1/COL6A3/COL7A1/COMP/PODNL1/SEMA7A/SERPINE1/SERPINE2/SSC5D/VCAN/WNT5B	12	0.0300752	Cellular component
GO:0005788	endoplasmic reticulum lumen	8/69	306/18678	1.66e-05	0.000615532	0.000513673	COL20A1/COL27A1/COL6A3/COL7A1/P4HA3/PROC/VCAN/WNT5B	8	0.0261438	Cellular component
GO:0005581	collagen trimer	4/69	86/18678	0.000288305	0.00800047	0.00667654	COL20A1/COL27A1/COL6A3/COL7A1	4	0.0465116	Cellular component
GO:0098644	complex of collagen trimers	2/69	18/18678	0.00198064	0.0439702	0.036694	COL27A1/COL7A1	2	0.111111	Cellular component
GO:0034703	cation channel complex	4/69	182/18678	0.00460651	0.0852205	0.0711181	CACNA1G/CNGB1/GRIN2D/KCNG1	4	0.021978	Cellular component
GO:0005796	Golgi lumen	3/69	102/18678	0.00638183	0.101198	0.0844512	PROC/VCAN/WNT5B	3	0.0294118	Cellular component
GO:0005912	adherens junction	6/69	496/18678	0.00994718	0.138017	0.115178	CNN1/CORO2B/ITGA11/MRC2/SH3KBP1/SMAD7	6	0.0120968	Cellular component
GO:0044420	extracellular matrix component	2/69	47/18678	0.0130623	0.140982	0.117652	COL27A1/COL7A1	2	0.0425532	Cellular component
GO:0034702	ion channel complex	4/69	249/18678	0.0135533	0.140982	0.117652	CACNA1G/CNGB1/GRIN2D/KCNG1	4	0.0160643	Cellular component
GO:0005925	focal adhesion	5/69	397/18678	0.0156523	0.140982	0.117652	CNN1/CORO2B/ITGA11/MRC2/SH3KBP1	5	0.0125945	Cellular component
GO:0005924	cell-substrate adherens junction	5/69	399/18678	0.0159628	0.140982	0.117652	CNN1/CORO2B/ITGA11/MRC2/SH3KBP1	5	0.0125313	Cellular component
GO:0030055	cell-substrate junction	5/69	404/18678	0.0167571	0.140982	0.117652	CNN1/CORO2B/ITGA11/MRC2/SH3KBP1	5	0.0123762	Cellular component
GO:1902495	transmembrane transporter complex	4/69	271/18678	0.0179437	0.140982	0.117652	CACNA1G/CNGB1/GRIN2D/KCNG1	4	0.0147601	Cellular component
GO:1990351	transporter complex	4/69	276/18678	0.0190516	0.140982	0.117652	CACNA1G/CNGB1/GRIN2D/KCNG1	4	0.0144928	Cellular component
GO:0031594	neuromuscular junction	2/69	60/18678	0.0207411	0.143891	0.12008	EFNA2/SERPINE2	2	0.0333333	Cellular component
GO:0098797	plasma membrane protein complex	5/69	451/18678	0.0255367	0.16674	0.139147	CACNA1G/GRIN2D/ITGA11/KCNG1/SMAD7	5	0.0110865	Cellular component
GO:0005583	fibrillar collagen trimer	1/69	11/18678	0.0399042	0.210922	0.176019	COL27A1	1	0.0909091	Cellular component
GO:0017146	NMDA selective glutamate receptor complex	1/69	11/18678	0.0399042	0.210922	0.176019	GRIN2D	1	0.0909091	Cellular component
GO:0098643	banded collagen fibril	1/69	11/18678	0.0399042	0.210922	0.176019	COL27A1	1	0.0909091	Cellular component
GO:1990907	beta-catenin-TCF complex	1/69	11/18678	0.0399042	0.210922	0.176019	TCF4	1	0.0909091	Cellular component
GO:0031091	platelet alpha granule	2/69	91/18678	0.0446172	0.2239	0.186849	SERPINE1/SERPINE2	2	0.021978	Cellular component
GO:0031985	Golgi cisterna	2/69	93/18678	0.0463937	0.2239	0.186849	CHSY3/XYLT1	2	0.0215054	Cellular component
GO:0019897	extrinsic component of plasma membrane	2/69	102/18678	0.0547003	0.252989	0.211124	SERPINE2/SMAD7	2	0.0196078	Cellular component
GO:0005795	Golgi stack	2/69	124/18678	0.0769486	0.333081	0.277962	CHSY3/XYLT1	2	0.016129	Cellular component
GO:0042383	sarcolemma	2/69	125/18678	0.0780189	0.333081	0.277962	COL6A3/DYSF	2	0.016	Cellular component
GO:0030139	endocytic vesicle	3/69	289/18678	0.0913734	0.375646	0.313484	DYSF/SH3KBP1/WNT5B	3	0.0103806	Cellular component
GO:0005798	Golgi-associated vesicle	2/69	145/18678	0.100358	0.38703	0.322984	CNGB1/COL7A1	2	0.0137931	Cellular component
GO:0008305	integrin complex	1/69	30/18678	0.105166	0.38703	0.322984	ITGA11	1	0.0333333	Cellular component
GO:0031672	A band	1/69	31/18678	0.108477	0.38703	0.322984	MYL7	1	0.0322581	Cellular component
GO:0098802	plasma membrane receptor complex	2/69	153/18678	0.109741	0.38703	0.322984	GRIN2D/ITGA11	2	0.0130719	Cellular component
GO:0031225	anchored component of membrane	2/69	156/18678	0.113319	0.38703	0.322984	EFNA2/SEMA7A	2	0.0128205	Cellular component
GO:0098636	protein complex involved in cell adhesion	1/69	33/18678	0.115063	0.38703	0.322984	ITGA11	1	0.030303	Cellular component
GO:0005891	voltage-gated calcium channel complex	1/69	37/18678	0.128091	0.392981	0.32795	CACNA1G	1	0.027027	Cellular component
GO:0008328	ionotropic glutamate receptor complex	1/69	37/18678	0.128091	0.392981	0.32795	GRIN2D	1	0.027027	Cellular component
GO:0043195	terminal bouton	1/69	37/18678	0.128091	0.392981	0.32795	CNGB1	1	0.027027	Cellular component
GO:0005769	early endosome	3/69	340/18678	0.131015	0.392981	0.32795	ACKR3/DYSF/PMEPA1	3	0.00882353	Cellular component
GO:0098878	neurotransmitter receptor complex	1/69	39/18678	0.134534	0.392981	0.32795	GRIN2D	1	0.025641	Cellular component
GO:0001533	cornified envelope	1/69	44/18678	0.150437	0.428167	0.357313	IVL	1	0.0227273	Cellular component
GO:0043209	myelin sheath	1/69	46/18678	0.156717	0.43489	0.362924	TSPAN2	1	0.0217391	Cellular component
GO:0009897	external side of plasma membrane	2/69	199/18678	0.167422	0.442471	0.369251	SEMA7A/SERPINE2	2	0.0100503	Cellular component
GO:0019898	extrinsic component of membrane	2/69	199/18678	0.167422	0.442471	0.369251	SERPINE2/SMAD7	2	0.0100503	Cellular component
GO:0030315	T-tubule	1/69	51/18678	0.172218	0.444564	0.370997	DYSF	1	0.0196078	Cellular component
GO:0034704	calcium channel complex	1/69	59/18678	0.196438	0.485874	0.405471	CACNA1G	1	0.0169492	Cellular component
GO:0005911	cell-cell junction	3/69	414/18678	0.196976	0.485874	0.405471	FRMD6/SH3KBP1/SMAD7	3	0.00724638	Cellular component
GO:0016459	myosin complex	1/69	65/18678	0.214143	0.507499	0.423518	MYL7	1	0.0153846	Cellular component
GO:0005905	clathrin-coated pit	1/69	66/18678	0.217056	0.507499	0.423518	ACKR3	1	0.0151515	Cellular component
GO:0031093	platelet alpha granule lumen	1/69	67/18678	0.219959	0.507499	0.423518	SERPINE1	1	0.0149254	Cellular component
GO:0030134	COPII-coated ER to Golgi transport vesicle	1/69	69/18678	0.225732	0.507499	0.423518	COL7A1	1	0.0144928	Cellular component
GO:0033116	endoplasmic reticulum-Golgi intermediate compartment membrane	1/69	70/18678	0.228603	0.507499	0.423518	COL7A1	1	0.0142857	Cellular component
GO:0032580	Golgi cisterna membrane	1/69	72/18678	0.234314	0.509977	0.425585	CHSY3	1	0.0138889	Cellular component
GO:0001750	photoreceptor outer segment	1/69	75/18678	0.242801	0.51439	0.429268	CNGB1	1	0.0133333	Cellular component
GO:0008076	voltage-gated potassium channel complex	1/69	76/18678	0.24561	0.51439	0.429268	KCNG1	1	0.0131579	Cellular component
GO:0005913	cell-cell adherens junction	1/69	79/18678	0.253974	0.518151	0.432406	SMAD7	1	0.0126582	Cellular component
GO:0034705	potassium channel complex	1/69	80/18678	0.256741	0.518151	0.432406	KCNG1	1	0.0125	Cellular component
GO:0005667	transcription factor complex	2/69	270/18678	0.26327	0.521839	0.435485	SMAD7/TCF4	2	0.00740741	Cellular component
GO:0060170	ciliary membrane	1/69	85/18678	0.270429	0.526624	0.439478	CNGB1	1	0.0117647	Cellular component
GO:0005604	basement membrane	1/69	91/18678	0.286526	0.540732	0.451251	COL7A1	1	0.010989	Cellular component
GO:0043235	receptor complex	2/69	292/18678	0.293429	0.540732	0.451251	GRIN2D/ITGA11	2	0.00684931	Cellular component
GO:0043202	lysosomal lumen	1/69	94/18678	0.294443	0.540732	0.451251	VCAN	1	0.0106383	Cellular component
GO:0097733	photoreceptor cell cilium	1/69	98/18678	0.304864	0.540732	0.451251	CNGB1	1	0.0102041	Cellular component
GO:0097731	9+0 non-motile cilium	1/69	99/18678	0.307445	0.540732	0.451251	CNGB1	1	0.010101	Cellular component
GO:0043679	axon terminus	1/69	101/18678	0.31258	0.540732	0.451251	CNGB1	1	0.00990099	Cellular component
GO:0030660	Golgi-associated vesicle membrane	1/69	102/18678	0.315133	0.540732	0.451251	CNGB1	1	0.00980392	Cellular component
GO:0000790	nuclear chromatin	2/69	309/18678	0.316645	0.540732	0.451251	NFATC2/TCF4	2	0.00647249	Cellular component
GO:0005793	endoplasmic reticulum-Golgi intermediate compartment	1/69	115/18678	0.347487	0.58441	0.487701	COL7A1	1	0.00869565	Cellular component
GO:0044306	neuron projection terminus	1/69	120/18678	0.359526	0.593607	0.495376	CNGB1	1	0.00833333	Cellular component
GO:0090575	RNA polymerase II transcription factor complex	1/69	124/18678	0.368999	0.593607	0.495376	TCF4	1	0.00806452	Cellular component
GO:0097730	non-motile cilium	1/69	124/18678	0.368999	0.593607	0.495376	CNGB1	1	0.00806452	Cellular component
GO:0043204	perikaryon	1/69	127/18678	0.376013	0.593921	0.495638	EFNA2	1	0.00787402	Cellular component
GO:0098552	side of membrane	2/69	359/18678	0.383748	0.593921	0.495638	SEMA7A/SERPINE2	2	0.00557103	Cellular component
GO:0001650	fibrillar center	1/69	131/18678	0.385246	0.593921	0.495638	SMAD7	1	0.00763359	Cellular component
GO:0043296	apical junction complex	1/69	134/18678	0.392082	0.596179	0.497523	FRMD6	1	0.00746269	Cellular component
GO:0044798	nuclear transcription factor complex	1/69	140/18678	0.40553	0.606722	0.506321	TCF4	1	0.00714286	Cellular component
GO:0043197	dendritic spine	1/69	142/18678	0.409947	0.606722	0.506321	MYL7	1	0.00704225	Cellular component
GO:0044309	neuron spine	1/69	145/18678	0.416512	0.608327	0.507661	MYL7	1	0.00689655	Cellular component
GO:0031901	early endosome membrane	1/69	148/18678	0.423006	0.609787	0.508879	PMEPA1	1	0.00675676	Cellular component
GO:0044452	nucleolar part	1/69	151/18678	0.429428	0.611109	0.509982	SMAD7	1	0.00662252	Cellular component
GO:0030666	endocytic vesicle membrane	1/69	161/18678	0.45033	0.632742	0.528035	WNT5B	1	0.00621118	Cellular component
GO:0055037	recycling endosome	1/69	164/18678	0.456452	0.633327	0.528523	ACKR3	1	0.00609756	Cellular component
GO:0005775	vacuolar lumen	1/69	171/18678	0.470477	0.637084	0.531658	VCAN	1	0.00584795	Cellular component
GO:0015629	actin cytoskeleton	2/69	432/18678	0.476342	0.637084	0.531658	CORO2B/MYL7	2	0.00462963	Cellular component
GO:0030017	sarcomere	1/69	174/18678	0.476378	0.637084	0.531658	MYL7	1	0.00574713	Cellular component
GO:0030027	lamellipodium	1/69	191/18678	0.508613	0.654334	0.546054	DYSF	1	0.0052356	Cellular component
GO:0044449	contractile fiber part	1/69	192/18678	0.510447	0.654334	0.546054	MYL7	1	0.00520833	Cellular component
GO:0005802	trans-Golgi network	1/69	196/18678	0.517716	0.654334	0.546054	CHAC1	1	0.00510204	Cellular component
GO:0030016	myofibril	1/69	197/18678	0.519516	0.654334	0.546054	MYL7	1	0.00507614	Cellular component
GO:0044454	nuclear chromosome part	2/69	469/18678	0.520063	0.654334	0.546054	NFATC2/TCF4	2	0.00426439	Cellular component
GO:0005813	centrosome	2/69	473/18678	0.524647	0.654334	0.546054	IVL/SMAD7	2	0.00422833	Cellular component
GO:0043292	contractile fiber	1/69	209/18678	0.540613	0.666756	0.55642	MYL7	1	0.00478469	Cellular component
GO:0000785	chromatin	2/69	500/18678	0.554825	0.676764	0.564773	NFATC2/TCF4	2	0.004	Cellular component
GO:0005770	late endosome	1/69	240/18678	0.590979	0.713029	0.595036	DYSF	1	0.00416667	Cellular component
GO:0030135	coated vesicle	1/69	261/18678	0.621964	0.73612	0.614306	COL7A1	1	0.00383142	Cellular component
GO:0150034	distal axon	1/69	262/18678	0.623381	0.73612	0.614306	CNGB1	1	0.00381679	Cellular component
GO:0098857	membrane microdomain	1/69	310/18678	0.685551	0.778681	0.649824	DYSF	1	0.00322581	Cellular component
GO:0031253	cell projection membrane	1/69	317/18678	0.693728	0.778681	0.649824	CNGB1	1	0.00315457	Cellular component
GO:0034774	secretory granule lumen	1/69	321/18678	0.698306	0.778681	0.649824	SERPINE1	1	0.00311526	Cellular component
GO:0098589	membrane region	1/69	321/18678	0.698306	0.778681	0.649824	DYSF	1	0.00311526	Cellular component
GO:0060205	cytoplasmic vesicle lumen	1/69	338/18678	0.717023	0.778681	0.649824	SERPINE1	1	0.00295858	Cellular component
GO:0031983	vesicle lumen	1/69	339/18678	0.718088	0.778681	0.649824	SERPINE1	1	0.00294985	Cellular component
GO:0005765	lysosomal membrane	1/69	344/18678	0.723352	0.778681	0.649824	LAPTM5	1	0.00290698	Cellular component
GO:0098852	lytic vacuole membrane	1/69	344/18678	0.723352	0.778681	0.649824	LAPTM5	1	0.00290698	Cellular component
GO:0098978	glutamatergic synapse	1/69	352/18678	0.731574	0.778681	0.649824	ACTBL2	1	0.00284091	Cellular component
GO:0033267	axon part	1/69	354/18678	0.733592	0.778681	0.649824	CNGB1	1	0.00282486	Cellular component
GO:0005874	microtubule	1/69	357/18678	0.73659	0.778681	0.649824	DYSF	1	0.00280112	Cellular component
GO:0005774	vacuolar membrane	1/69	382/18678	0.760317	0.790612	0.659781	LAPTM5	1	0.0026178	Cellular component
GO:0031252	cell leading edge	1/69	384/18678	0.762122	0.790612	0.659781	DYSF	1	0.00260417	Cellular component
GO:0044441	ciliary part	1/69	415/18678	0.788438	0.810339	0.676243	CNGB1	1	0.00240964	Cellular component
GO:0098793	presynapse	1/69	438/18678	0.806088	0.820879	0.685039	CNGB1	1	0.00228311	Cellular component
GO:0043025	neuronal cell body	1/69	454/18678	0.817502	0.824297	0.687891	EFNA2	1	0.00220264	Cellular component
GO:0010008	endosome membrane	1/69	464/18678	0.824297	0.824297	0.687891	PMEPA1	1	0.00215517	Cellular component
GO:0005518	collagen binding	4/68	61/16969	0.000103625	0.0203104	0.0154892	COMP/ITGA11/MRC2/SMAD7	4	0.0655738	Molecular function
GO:0004867	serine-type endopeptidase inhibitor activity	4/68	73/16969	0.000208469	0.0204299	0.0155803	COL6A3/COL7A1/SERPINE1/SERPINE2	4	0.0547945	Molecular function
GO:0005201	extracellular matrix structural constituent	5/68	158/16969	0.000426823	0.0278858	0.0212663	COL27A1/COL6A3/COL7A1/COMP/VCAN	5	0.0316456	Molecular function
GO:0030020	extracellular matrix structural constituent conferring tensile strength	3/68	41/16969	0.000588347	0.028829	0.0219856	COL27A1/COL6A3/COL7A1	3	0.0731707	Molecular function
GO:0022843	voltage-gated cation channel activity	4/68	106/16969	0.000861744	0.0337804	0.0257616	CACNA1G/GRIN2D/KCNG1/KCNJ12	4	0.0377358	Molecular function
GO:0001227	DNA-binding transcription repressor activity, RNA polymerase II-specific	5/68	224/16969	0.00203395	0.0559517	0.0426699	BACH2/BHLHE40/FOXS1/MSC/NFATC2	5	0.0223214	Molecular function
GO:0008083	growth factor activity	4/68	147/16969	0.00286513	0.0559517	0.0426699	FGF5/GDF6/INHBA/LEFTY1	4	0.0272109	Molecular function
GO:0004866	endopeptidase inhibitor activity	4/68	149/16969	0.00300794	0.0559517	0.0426699	COL6A3/COL7A1/SERPINE1/SERPINE2	4	0.0268456	Molecular function
GO:0061135	endopeptidase regulator activity	4/68	154/16969	0.00338612	0.0559517	0.0426699	COL6A3/COL7A1/SERPINE1/SERPINE2	4	0.025974	Molecular function
GO:0005261	cation channel activity	5/68	254/16969	0.00349663	0.0559517	0.0426699	CACNA1G/CNGB1/GRIN2D/KCNG1/KCNJ12	5	0.019685	Molecular function
GO:0030414	peptidase inhibitor activity	4/68	157/16969	0.00362794	0.0559517	0.0426699	COL6A3/COL7A1/SERPINE1/SERPINE2	4	0.0254777	Molecular function
GO:0005244	voltage-gated ion channel activity	4/68	158/16969	0.00371108	0.0559517	0.0426699	CACNA1G/GRIN2D/KCNG1/KCNJ12	4	0.0253165	Molecular function
GO:0022832	voltage-gated channel activity	4/68	158/16969	0.00371108	0.0559517	0.0426699	CACNA1G/GRIN2D/KCNG1/KCNJ12	4	0.0253165	Molecular function
GO:0022839	ion gated channel activity	5/68	267/16969	0.00432111	0.0573602	0.0437441	CACNA1G/CNGB1/GRIN2D/KCNG1/KCNJ12	5	0.0187266	Molecular function
GO:0022836	gated channel activity	5/68	268/16969	0.00438981	0.0573602	0.0437441	CACNA1G/CNGB1/GRIN2D/KCNG1/KCNJ12	5	0.0186567	Molecular function
GO:0048018	receptor ligand activity	6/68	397/16969	0.00509684	0.0624363	0.0476153	ADM2/FGF5/GDF6/INHBA/LEFTY1/TNFSF15	6	0.0151133	Molecular function
GO:0099094	ligand-gated cation channel activity	3/68	91/16969	0.00581437	0.0670362	0.0511232	CNGB1/GRIN2D/KCNJ12	3	0.032967	Molecular function
GO:0030545	receptor regulator activity	6/68	425/16969	0.00705049	0.0759573	0.0579266	ADM2/FGF5/GDF6/INHBA/LEFTY1/TNFSF15	6	0.0141176	Molecular function
GO:0061134	peptidase regulator activity	4/68	192/16969	0.0073632	0.0759573	0.0579266	COL6A3/COL7A1/SERPINE1/SERPINE2	4	0.0208333	Molecular function
GO:0022890	inorganic cation transmembrane transporter activity	6/68	444/16969	0.00865454	0.0848145	0.0646813	CACNA1G/CNGB1/GRIN2D/KCNG1/KCNJ12/SLC45A3	6	0.0135135	Molecular function
GO:0005216	ion channel activity	5/68	329/16969	0.0102299	0.0918865	0.0700745	CACNA1G/CNGB1/GRIN2D/KCNG1/KCNJ12	5	0.0151976	Molecular function
GO:0015276	ligand-gated ion channel activity	3/68	114/16969	0.0107826	0.0918865	0.0700745	CNGB1/GRIN2D/KCNJ12	3	0.0263158	Molecular function
GO:0022834	ligand-gated channel activity	3/68	114/16969	0.0107826	0.0918865	0.0700745	CNGB1/GRIN2D/KCNJ12	3	0.0263158	Molecular function
GO:0022838	substrate-specific channel activity	5/68	338/16969	0.0114004	0.0931034	0.0710026	CACNA1G/CNGB1/GRIN2D/KCNG1/KCNJ12	5	0.0147929	Molecular function
GO:0008324	cation transmembrane transporter activity	6/68	484/16969	0.012865	0.100862	0.0769191	CACNA1G/CNGB1/GRIN2D/KCNG1/KCNJ12/SLC45A3	6	0.0123967	Molecular function
GO:0015267	channel activity	5/68	370/16969	0.0162995	0.115384	0.0879945	CACNA1G/CNGB1/GRIN2D/KCNG1/KCNJ12	5	0.0135135	Molecular function
GO:0022803	passive transmembrane transporter activity	5/68	371/16969	0.016472	0.115384	0.0879945	CACNA1G/CNGB1/GRIN2D/KCNG1/KCNJ12	5	0.0134771	Molecular function
GO:0070888	E-box binding	2/68	49/16969	0.0164835	0.115384	0.0879945	BHLHE40/TCF4	2	0.0408163	Molecular function
GO:0005044	scavenger receptor activity	2/68	51/16969	0.0177798	0.120167	0.0916419	ACKR3/SSC5D	2	0.0392157	Molecular function
GO:0008237	metallopeptidase activity	3/68	153/16969	0.0235117	0.15361	0.117146	ADAMTS16/ADAMTS6/MMP3	3	0.0196078	Molecular function
GO:0005249	voltage-gated potassium channel activity	2/68	62/16969	0.0256387	0.162103	0.123623	KCNG1/KCNJ12	2	0.0322581	Molecular function
GO:0046332	SMAD binding	2/68	72/16969	0.033783	0.179931	0.137219	PMEPA1/SMAD7	2	0.0277778	Molecular function
GO:0004896	cytokine receptor activity	2/68	78/16969	0.0390903	0.179931	0.137219	ACKR3/IL21R	2	0.025641	Molecular function
GO:0005072	transforming growth factor beta receptor, cytoplasmic mediator activity	1/68	10/16969	0.0393684	0.179931	0.137219	SMAD7	1	0.1	Molecular function
GO:0070696	transmembrane receptor protein serine/threonine kinase binding	1/68	10/16969	0.0393684	0.179931	0.137219	INHBA	1	0.1	Molecular function
GO:0004175	endopeptidase activity	4/68	322/16969	0.0401914	0.179931	0.137219	ADAMTS16/ADAMTS6/MMP3/PROC	4	0.0124224	Molecular function
GO:0005402	carbohydrate:cation symporter activity	1/68	11/16969	0.0432202	0.179931	0.137219	SLC45A3	1	0.0909091	Molecular function
GO:0015295	solute:proton symporter activity	1/68	11/16969	0.0432202	0.179931	0.137219	SLC45A3	1	0.0909091	Molecular function
GO:0016840	carbon-nitrogen lyase activity	1/68	11/16969	0.0432202	0.179931	0.137219	CHAC1	1	0.0909091	Molecular function
GO:0017166	vinculin binding	1/68	11/16969	0.0432202	0.179931	0.137219	CORO2B	1	0.0909091	Molecular function
GO:0035252	UDP-xylosyltransferase activity	1/68	11/16969	0.0432202	0.179931	0.137219	XYLT1	1	0.0909091	Molecular function
GO:0036122	BMP binding	1/68	11/16969	0.0432202	0.179931	0.137219	COMP	1	0.0909091	Molecular function
GO:0042285	xylosyltransferase activity	1/68	11/16969	0.0432202	0.179931	0.137219	XYLT1	1	0.0909091	Molecular function
GO:0048185	activin binding	1/68	11/16969	0.0432202	0.179931	0.137219	SMAD7	1	0.0909091	Molecular function
GO:0070411	I-SMAD binding	1/68	11/16969	0.0432202	0.179931	0.137219	SMAD7	1	0.0909091	Molecular function
GO:0004857	enzyme inhibitor activity	4/68	332/16969	0.0441354	0.179931	0.137219	COL6A3/COL7A1/SERPINE1/SERPINE2	4	0.0120482	Molecular function
GO:0038024	cargo receptor activity	2/68	85/16969	0.0456529	0.179931	0.137219	ACKR3/SSC5D	2	0.0235294	Molecular function
GO:0005539	glycosaminoglycan binding	3/68	199/16969	0.0456934	0.179931	0.137219	COMP/SERPINE2/VCAN	3	0.0150754	Molecular function
GO:0046873	metal ion transmembrane transporter activity	4/68	337/16969	0.0461867	0.179931	0.137219	CACNA1G/GRIN2D/KCNG1/KCNJ12	4	0.0118694	Molecular function
GO:0030553	cGMP binding	1/68	12/16969	0.0470568	0.179931	0.137219	CNGB1	1	0.0833333	Molecular function
GO:0000980	RNA polymerase II distal enhancer sequence-specific DNA binding	2/68	87/16969	0.0475979	0.179931	0.137219	BHLHE40/MSC	2	0.0229885	Molecular function
GO:0003714	transcription corepressor activity	3/68	205/16969	0.0491464	0.179931	0.137219	BHLHE40/LMCD1/MSC	3	0.0146341	Molecular function
GO:0004222	metalloendopeptidase activity	2/68	89/16969	0.0495728	0.179931	0.137219	ADAMTS16/ADAMTS6	2	0.0224719	Molecular function
GO:0005262	calcium channel activity	2/68	89/16969	0.0495728	0.179931	0.137219	CACNA1G/GRIN2D	2	0.0224719	Molecular function
GO:0004745	retinol dehydrogenase activity	1/68	14/16969	0.0546846	0.19485	0.148597	RDH16	1	0.0714286	Molecular function
GO:0005267	potassium channel activity	2/68	95/16969	0.0556714	0.19485	0.148597	KCNG1/KCNJ12	2	0.0210526	Molecular function
GO:0019955	cytokine binding	2/68	100/16969	0.0609444	0.203115	0.1549	ACKR3/COMP	2	0.02	Molecular function
GO:0005242	inward rectifier potassium channel activity	1/68	16/16969	0.0622522	0.203115	0.1549	KCNJ12	1	0.0625	Molecular function
GO:0033612	receptor serine/threonine kinase binding	1/68	16/16969	0.0622522	0.203115	0.1549	INHBA	1	0.0625	Molecular function
GO:0043395	heparan sulfate proteoglycan binding	1/68	16/16969	0.0622522	0.203115	0.1549	COMP	1	0.0625	Molecular function
GO:0005179	hormone activity	2/68	103/16969	0.0641875	0.203115	0.1549	ADM2/INHBA	2	0.0194175	Molecular function
GO:0051119	sugar transmembrane transporter activity	1/68	17/16969	0.0660136	0.203115	0.1549	SLC45A3	1	0.0588235	Molecular function
GO:0015085	calcium ion transmembrane transporter activity	2/68	105/16969	0.0663816	0.203115	0.1549	CACNA1G/GRIN2D	2	0.0190476	Molecular function
GO:0001158	enhancer sequence-specific DNA binding	2/68	107/16969	0.0686006	0.203115	0.1549	BHLHE40/MSC	2	0.0186916	Molecular function
GO:0001091	RNA polymerase II basal transcription factor binding	1/68	18/16969	0.0697601	0.203115	0.1549	TCF4	1	0.0555556	Molecular function
GO:0004970	ionotropic glutamate receptor activity	1/68	18/16969	0.0697601	0.203115	0.1549	GRIN2D	1	0.0555556	Molecular function
GO:0015079	potassium ion transmembrane transporter activity	2/68	110/16969	0.0719746	0.203115	0.1549	KCNG1/KCNJ12	2	0.0181818	Molecular function
GO:0005251	delayed rectifier potassium channel activity	1/68	19/16969	0.0734918	0.203115	0.1549	KCNG1	1	0.0526316	Molecular function
GO:0001085	RNA polymerase II transcription factor binding	2/68	113/16969	0.0754018	0.203115	0.1549	BHLHE40/TCF4	2	0.0176991	Molecular function
GO:0005160	transforming growth factor beta receptor binding	1/68	20/16969	0.0772088	0.203115	0.1549	SMAD7	1	0.05	Molecular function
GO:0005540	hyaluronic acid binding	1/68	20/16969	0.0772088	0.203115	0.1549	VCAN	1	0.05	Molecular function
GO:0030552	cAMP binding	1/68	20/16969	0.0772088	0.203115	0.1549	CNGB1	1	0.05	Molecular function
GO:0031418	L-ascorbic acid binding	1/68	20/16969	0.0772088	0.203115	0.1549	P4HA3	1	0.05	Molecular function
GO:0030246	carbohydrate binding	3/68	252/16969	0.0803634	0.203115	0.1549	MRC2/P4HA3/VCAN	3	0.0119048	Molecular function
GO:0030021	extracellular matrix structural constituent conferring compression resistance	1/68	21/16969	0.080911	0.203115	0.1549	VCAN	1	0.047619	Molecular function
GO:0050699	WW domain binding	1/68	21/16969	0.080911	0.203115	0.1549	PMEPA1	1	0.047619	Molecular function
GO:0005109	frizzled binding	1/68	22/16969	0.0845987	0.203115	0.1549	WNT11	1	0.0454545	Molecular function
GO:0005112	Notch binding	1/68	22/16969	0.0845987	0.203115	0.1549	CHAC1	1	0.0454545	Molecular function
GO:0099604	ligand-gated calcium channel activity	1/68	22/16969	0.0845987	0.203115	0.1549	GRIN2D	1	0.0454545	Molecular function
GO:0002020	protease binding	2/68	121/16969	0.0847879	0.203115	0.1549	COMP/SERPINE1	2	0.0165289	Molecular function
GO:0035326	enhancer binding	2/68	121/16969	0.0847879	0.203115	0.1549	BHLHE40/MSC	2	0.0165289	Molecular function
GO:0016702	oxidoreductase activity, acting on single donors with incorporation of molecular oxygen, incorporation of two atoms of oxygen	1/68	23/16969	0.0882717	0.203115	0.1549	P4HA3	1	0.0434783	Molecular function
GO:0019956	chemokine binding	1/68	23/16969	0.0882717	0.203115	0.1549	ACKR3	1	0.0434783	Molecular function
GO:0070412	R-SMAD binding	1/68	23/16969	0.0882717	0.203115	0.1549	PMEPA1	1	0.0434783	Molecular function
GO:0015077	monovalent inorganic cation transmembrane transporter activity	3/68	266/16969	0.0909964	0.203115	0.1549	KCNG1/KCNJ12/SLC45A3	3	0.0112782	Molecular function
GO:0001968	fibronectin binding	1/68	24/16969	0.0919303	0.203115	0.1549	SSC5D	1	0.0416667	Molecular function
GO:0016701	oxidoreductase activity, acting on single donors with incorporation of molecular oxygen	1/68	24/16969	0.0919303	0.203115	0.1549	P4HA3	1	0.0416667	Molecular function
GO:0000978	RNA polymerase II proximal promoter sequence-specific DNA binding	4/68	432/16969	0.0949858	0.203115	0.1549	BHLHE40/ERG/FOXS1/TCF4	4	0.00925926	Molecular function
GO:0001637	G protein-coupled chemoattractant receptor activity	1/68	25/16969	0.0955743	0.203115	0.1549	ACKR3	1	0.04	Molecular function
GO:0004950	chemokine receptor activity	1/68	25/16969	0.0955743	0.203115	0.1549	ACKR3	1	0.04	Molecular function
GO:0005104	fibroblast growth factor receptor binding	1/68	25/16969	0.0955743	0.203115	0.1549	FGF5	1	0.04	Molecular function
GO:0005217	intracellular ligand-gated ion channel activity	1/68	25/16969	0.0955743	0.203115	0.1549	CNGB1	1	0.04	Molecular function
GO:0005544	calcium-dependent phospholipid binding	1/68	26/16969	0.099204	0.203115	0.1549	DYSF	1	0.0384615	Molecular function
GO:0008066	glutamate receptor activity	1/68	26/16969	0.099204	0.203115	0.1549	GRIN2D	1	0.0384615	Molecular function
GO:0043236	laminin binding	1/68	26/16969	0.099204	0.203115	0.1549	SSC5D	1	0.0384615	Molecular function
GO:0004252	serine-type endopeptidase activity	2/68	133/16969	0.0994851	0.203115	0.1549	MMP3/PROC	2	0.0150376	Molecular function
GO:0043425	bHLH transcription factor binding	1/68	27/16969	0.102819	0.207759	0.158441	BHLHE40	1	0.037037	Molecular function
GO:0008194	UDP-glycosyltransferase activity	2/68	138/16969	0.105807	0.210691	0.160677	CHSY3/XYLT1	2	0.0144928	Molecular function
GO:0015144	carbohydrate transmembrane transporter activity	1/68	28/16969	0.10642	0.210691	0.160677	SLC45A3	1	0.0357143	Molecular function
GO:0000987	proximal promoter sequence-specific DNA binding	4/68	452/16969	0.107517	0.210733	0.16071	BHLHE40/ERG/FOXS1/TCF4	4	0.00884956	Molecular function
GO:0033764	steroid dehydrogenase activity, acting on the CH-OH group of donors, NAD or NADP as acceptor	1/68	29/16969	0.110007	0.213479	0.162804	RDH16	1	0.0344828	Molecular function
GO:0051015	actin filament binding	2/68	143/16969	0.112236	0.21567	0.164474	CORO2B/TAGLN	2	0.013986	Molecular function
GO:0005164	tumor necrosis factor receptor binding	1/68	30/16969	0.11358	0.216132	0.164827	TNFSF15	1	0.0333333	Molecular function
GO:0016229	steroid dehydrogenase activity	1/68	31/16969	0.117138	0.219016	0.167026	RDH16	1	0.0322581	Molecular function
GO:0008201	heparin binding	2/68	148/16969	0.118765	0.219016	0.167026	COMP/SERPINE2	2	0.0135135	Molecular function
GO:0008376	acetylgalactosaminyltransferase activity	1/68	32/16969	0.120682	0.219016	0.167026	CHSY3	1	0.03125	Molecular function
GO:0015020	glucuronosyltransferase activity	1/68	32/16969	0.120682	0.219016	0.167026	CHSY3	1	0.03125	Molecular function
GO:0030551	cyclic nucleotide binding	1/68	32/16969	0.120682	0.219016	0.167026	CNGB1	1	0.03125	Molecular function
GO:0005125	cytokine activity	2/68	154/16969	0.126723	0.227869	0.173777	INHBA/TNFSF15	2	0.012987	Molecular function
GO:0043014	alpha-tubulin binding	1/68	35/16969	0.131232	0.233254	0.177884	DYSF	1	0.0285714	Molecular function
GO:0008236	serine-type peptidase activity	2/68	158/16969	0.132098	0.233254	0.177884	MMP3/PROC	2	0.0126582	Molecular function
GO:0043394	proteoglycan binding	1/68	36/16969	0.13472	0.235761	0.179796	COMP	1	0.0277778	Molecular function
GO:0001102	RNA polymerase II activating transcription factor binding	1/68	37/16969	0.138195	0.236716	0.180524	BHLHE40	1	0.027027	Molecular function
GO:0005245	voltage-gated calcium channel activity	1/68	37/16969	0.138195	0.236716	0.180524	CACNA1G	1	0.027027	Molecular function
GO:0017171	serine hydrolase activity	2/68	163/16969	0.138889	0.236716	0.180524	MMP3/PROC	2	0.0122699	Molecular function
GO:0017046	peptide hormone binding	1/68	38/16969	0.141656	0.23935	0.182533	INHBA	1	0.0263158	Molecular function
GO:0005516	calmodulin binding	2/68	168/16969	0.145757	0.244174	0.186212	CNN1/RRAD	2	0.0119048	Molecular function
GO:0015026	coreceptor activity	1/68	40/16969	0.148537	0.246723	0.188156	ACKR3	1	0.025	Molecular function
GO:0098631	cell adhesion mediator activity	1/68	42/16969	0.155364	0.255894	0.19515	ITGA11	1	0.0238095	Molecular function
GO:0031406	carboxylic acid binding	2/68	176/16969	0.156889	0.256251	0.195423	P4HA3/VCAN	2	0.0113636	Molecular function
GO:0050840	extracellular matrix binding	1/68	43/16969	0.158757	0.256563	0.19566	SSC5D	1	0.0232558	Molecular function
GO:0043177	organic acid binding	2/68	178/16969	0.159697	0.256563	0.19566	P4HA3/VCAN	2	0.011236	Molecular function
GO:0008375	acetylglucosaminyltransferase activity	1/68	45/16969	0.165503	0.259509	0.197907	XYLT1	1	0.0222222	Molecular function
GO:0016763	transferase activity, transferring pentosyl groups	1/68	45/16969	0.165503	0.259509	0.197907	XYLT1	1	0.0222222	Molecular function
GO:0032813	tumor necrosis factor receptor superfamily binding	1/68	45/16969	0.165503	0.259509	0.197907	TNFSF15	1	0.0222222	Molecular function
GO:0003779	actin binding	3/68	361/16969	0.176111	0.27395	0.20892	CNN1/CORO2B/TAGLN	3	0.00831025	Molecular function
GO:0016758	transferase activity, transferring hexosyl groups	2/68	194/16969	0.182481	0.281625	0.214773	CHSY3/XYLT1	2	0.0103093	Molecular function
GO:0022824	transmitter-gated ion channel activity	1/68	54/16969	0.195206	0.296593	0.226188	GRIN2D	1	0.0185185	Molecular function
GO:0022835	transmitter-gated channel activity	1/68	54/16969	0.195206	0.296593	0.226188	GRIN2D	1	0.0185185	Molecular function
GO:0001228	DNA-binding transcription activator activity, RNA polymerase II-specific	3/68	390/16969	0.205526	0.307793	0.234729	ERG/NFATC2/TCF4	3	0.00769231	Molecular function
GO:0005126	cytokine receptor binding	2/68	210/16969	0.205719	0.307793	0.234729	SMAD7/TNFSF15	2	0.00952381	Molecular function
GO:0097110	scaffold protein binding	1/68	58/16969	0.208071	0.308954	0.235615	CACNA1G	1	0.0172414	Molecular function
GO:0015238	drug transmembrane transporter activity	1/68	59/16969	0.211255	0.311317	0.237416	SLC13A5	1	0.0169492	Molecular function
GO:0001098	basal transcription machinery binding	1/68	60/16969	0.214427	0.311317	0.237416	TCF4	1	0.0166667	Molecular function
GO:0001099	basal RNA polymerase II transcription machinery binding	1/68	60/16969	0.214427	0.311317	0.237416	TCF4	1	0.0166667	Molecular function
GO:0005230	extracellular ligand-gated ion channel activity	1/68	62/16969	0.220733	0.315138	0.240331	GRIN2D	1	0.016129	Molecular function
GO:0048029	monosaccharide binding	1/68	62/16969	0.220733	0.315138	0.240331	P4HA3	1	0.016129	Molecular function
GO:1901681	sulfur compound binding	2/68	221/16969	0.221883	0.315138	0.240331	COMP/SERPINE2	2	0.00904977	Molecular function
GO:0003924	GTPase activity	2/68	224/16969	0.226311	0.317785	0.242349	DIRAS1/RRAD	2	0.00892857	Molecular function
GO:0033613	activating transcription factor binding	1/68	64/16969	0.226989	0.317785	0.242349	BHLHE40	1	0.015625	Molecular function
GO:0030295	protein kinase activator activity	1/68	68/16969	0.239353	0.332718	0.253737	WNT11	1	0.0147059	Molecular function
GO:0015078	proton transmembrane transporter activity	1/68	70/16969	0.245462	0.336437	0.256574	SLC45A3	1	0.0142857	Molecular function
GO:0015294	solute:cation symporter activity	1/68	70/16969	0.245462	0.336437	0.256574	SLC45A3	1	0.0142857	Molecular function
GO:0019209	kinase activator activity	1/68	74/16969	0.257534	0.350533	0.267324	WNT11	1	0.0135135	Molecular function
GO:0008013	beta-catenin binding	1/68	78/16969	0.269417	0.364177	0.277729	SMAD7	1	0.0128205	Molecular function
GO:0016757	transferase activity, transferring glycosyl groups	2/68	257/16969	0.275319	0.369606	0.281869	CHSY3/XYLT1	2	0.0077821	Molecular function
GO:0042562	hormone binding	1/68	81/16969	0.278205	0.370941	0.282887	INHBA	1	0.0123457	Molecular function
GO:0051213	dioxygenase activity	1/68	85/16969	0.289762	0.383738	0.292647	P4HA3	1	0.0117647	Molecular function
GO:0030594	neurotransmitter receptor activity	1/68	86/16969	0.292622	0.384926	0.293552	GRIN2D	1	0.0116279	Molecular function
GO:0003712	transcription coregulator activity	3/68	494/16969	0.317675	0.415095	0.31656	BHLHE40/LMCD1/MSC	3	0.00607287	Molecular function
GO:0046982	protein heterodimerization activity	3/68	497/16969	0.320984	0.416641	0.317739	BHLHE40/INHBA/TCF4	3	0.00603622	Molecular function
GO:0009055	electron transfer activity	1/68	97/16969	0.323348	0.416949	0.317974	RDH16	1	0.0103093	Molecular function
GO:0046943	carboxylic acid transmembrane transporter activity	1/68	98/16969	0.326075	0.417717	0.31856	SLC13A5	1	0.0102041	Molecular function
GO:0005342	organic acid transmembrane transporter activity	1/68	99/16969	0.328791	0.418462	0.319128	SLC13A5	1	0.010101	Molecular function
GO:0008528	G protein-coupled peptide receptor activity	1/68	105/16969	0.344864	0.436086	0.332568	ACKR3	1	0.00952381	Molecular function
GO:0001653	peptide receptor activity	1/68	106/16969	0.347506	0.43661	0.332968	ACKR3	1	0.00943396	Molecular function
GO:0016616	oxidoreductase activity, acting on the CH-OH group of donors, NAD or NADP as acceptor	1/68	108/16969	0.352758	0.440385	0.335847	RDH16	1	0.00925926	Molecular function
GO:0015293	symporter activity	1/68	112/16969	0.363137	0.450474	0.343541	SLC45A3	1	0.00892857	Molecular function
GO:0005178	integrin binding	1/68	113/16969	0.365706	0.450807	0.343795	COMP	1	0.00884956	Molecular function
GO:0016614	oxidoreductase activity, acting on CH-OH group of donors	1/68	120/16969	0.383406	0.46402	0.353871	RDH16	1	0.00833333	Molecular function
GO:0019001	guanyl nucleotide binding	2/68	331/16969	0.383855	0.46402	0.353871	CNGB1/DIRAS1	2	0.0060423	Molecular function
GO:0032561	guanyl ribonucleotide binding	2/68	331/16969	0.383855	0.46402	0.353871	CNGB1/DIRAS1	2	0.0060423	Molecular function
GO:0070851	growth factor receptor binding	1/68	121/16969	0.385894	0.46402	0.353871	FGF5	1	0.00826446	Molecular function
GO:0017124	SH3 domain binding	1/68	122/16969	0.388373	0.464153	0.353973	SH3KBP1	1	0.00819672	Molecular function
GO:0019842	vitamin binding	1/68	128/16969	0.403039	0.478761	0.365113	P4HA3	1	0.0078125	Molecular function
GO:0019887	protein kinase regulator activity	1/68	136/16969	0.422055	0.49833	0.380037	WNT11	1	0.00735294	Molecular function
GO:0008514	organic anion transmembrane transporter activity	1/68	139/16969	0.429032	0.503534	0.384006	SLC13A5	1	0.00719425	Molecular function
GO:0005506	iron ion binding	1/68	144/16969	0.440475	0.513887	0.391901	P4HA3	1	0.00694444	Molecular function
GO:0019207	kinase regulator activity	1/68	154/16969	0.462688	0.536608	0.409228	WNT11	1	0.00649351	Molecular function
GO:0008017	microtubule binding	1/68	166/16969	0.488198	0.562864	0.429252	DYSF	1	0.0060241	Molecular function
GO:0016829	lyase activity	1/68	168/16969	0.492332	0.564311	0.430355	CHAC1	1	0.00595238	Molecular function
GO:0015291	secondary active transmembrane transporter activity	1/68	172/16969	0.500502	0.57034	0.434953	SLC45A3	1	0.00581395	Molecular function
GO:0019902	phosphatase binding	1/68	177/16969	0.510533	0.578407	0.441105	NFATC2	1	0.00564972	Molecular function
GO:0008022	protein C-terminus binding	1/68	186/16969	0.52809	0.59486	0.453652	TCF4	1	0.00537634	Molecular function
GO:0005096	GTPase activator activity	1/68	203/16969	0.559576	0.626726	0.477954	WNT11	1	0.00492611	Molecular function
GO:0001664	G protein-coupled receptor binding	1/68	205/16969	0.563142	0.627135	0.478266	WNT11	1	0.00487805	Molecular function
GO:0042277	peptide binding	1/68	215/16969	0.580547	0.642865	0.490262	INHBA	1	0.00465116	Molecular function
GO:0030695	GTPase regulator activity	1/68	235/16969	0.613332	0.675354	0.515039	WNT11	1	0.00425532	Molecular function
GO:0008509	anion transmembrane transporter activity	1/68	240/16969	0.621126	0.678014	0.517068	SLC13A5	1	0.00416667	Molecular function
GO:0022804	active transmembrane transporter activity	1/68	241/16969	0.622666	0.678014	0.517068	SLC45A3	1	0.00414938	Molecular function
GO:0015631	tubulin binding	1/68	252/16969	0.639205	0.692177	0.527869	DYSF	1	0.00396825	Molecular function
GO:0050662	coenzyme binding	1/68	257/16969	0.646484	0.696214	0.530947	P4HA3	1	0.00389105	Molecular function
GO:0033218	amide binding	1/68	266/16969	0.659224	0.703695	0.536652	INHBA	1	0.0037594	Molecular function
GO:0060589	nucleoside-triphosphatase regulator activity	1/68	267/16969	0.660612	0.703695	0.536652	WNT11	1	0.00374532	Molecular function
GO:0031625	ubiquitin protein ligase binding	1/68	270/16969	0.66474	0.704265	0.537087	SMAD7	1	0.0037037	Molecular function
GO:0044389	ubiquitin-like protein ligase binding	1/68	286/16969	0.685938	0.722817	0.551235	SMAD7	1	0.0034965	Molecular function
GO:0005525	GTP binding	1/68	313/16969	0.718755	0.751943	0.573447	DIRAS1	1	0.00319489	Molecular function
GO:0032550	purine ribonucleoside binding	1/68	318/16969	0.72445	0.751943	0.573447	DIRAS1	1	0.00314465	Molecular function
GO:0001883	purine nucleoside binding	1/68	321/16969	0.727812	0.751943	0.573447	DIRAS1	1	0.00311526	Molecular function
GO:0032549	ribonucleoside binding	1/68	322/16969	0.728924	0.751943	0.573447	DIRAS1	1	0.00310559	Molecular function
GO:0001882	nucleoside binding	1/68	329/16969	0.736582	0.755864	0.576438	DIRAS1	1	0.00303951	Molecular function
GO:0005543	phospholipid binding	1/68	363/16969	0.77085	0.78691	0.600114	DYSF	1	0.00275482	Molecular function
GO:0008047	enzyme activator activity	1/68	419/16969	0.817963	0.830678	0.633492	WNT11	1	0.00238663	Molecular function
GO:0003682	chromatin binding	1/68	437/16969	0.830973	0.835781	0.637384	ERG	1	0.00228833	Molecular function
GO:0048037	cofactor binding	1/68	438/16969	0.831668	0.835781	0.637384	P4HA3	1	0.00228311	Molecular function
GO:0050839	cell adhesion molecule binding	1/68	444/16969	0.835781	0.835781	0.637384	COMP	1	0.00225225	Molecular function
